# Supplementary material for: Crystal structure analysis of van der Waals layered phospho­rus chalcogenide CuVP2S6
Source: Acta Crystallogr B Struct Sci Cryst Eng Mater. 2025 Nov 12;81(Pt 6):565–71. doi: 10.1107/S2052520625008820 (PMC12786387; doi:10.1107/S2052520625008820)
Supplement: Supplementary file 1 [file b-81-00565-sup1.cif]

data_global
#=======================================================================

_audit_creation_method                   'Jana2006 Version : 20/02/2023'


# 1. PROCESSING SUMMARY (IUCr Office Use Only)

_journal_date_recd_electronic      2025-07-10
_journal_date_to_coeditor                ?
_journal_date_from_coeditor              ?
_journal_date_accepted     2025-10-10
_journal_date_printers_first             ?
_journal_date_printers_final             ?
_journal_date_proofs_out                 ?
_journal_date_proofs_in                  ?
_journal_coeditor_name                   ?
_journal_coeditor_code      JE5061SUP1
_journal_coeditor_notes
; ?
;
_journal_techeditor_code      B250882
_iucr_compatibility_tag          ACTA95
_journal_paper_category      FA
_journal_techeditor_notes
; ?
;
_journal_coden_ASTM                      ?
_journal_name_full                       ?
_journal_year                            ?
_journal_volume                          ?
_journal_issue                           ?
_journal_page_first                      ?
_journal_page_last                       ?
_journal_suppl_publ_number               ?
_journal_suppl_publ_pages                ?

#=======================================================================

# 2. SUBMISSION DETAILS

_publ_contact_author_name                'Toru Asaka'
_publ_contact_author_address
;
Division of Advanced Ceramics,Nagoya Institute of Technology
Gokiso-cyo,Showa-ku,Nagoya,466-0855,Japan
;
_publ_contact_author_email               asaka.toru@nitech.ac.jp
_publ_contact_author_fax                 ?
_publ_contact_author_phone               +81-052-735-5643

_publ_requested_journal                  'Acta Crystallographica Section B'
_publ_requested_category                 ?

_publ_contact_letter
; ?
;

#=======================================================================

# 3. TITLE AND AUTHOR LIST


loop_
 _publ_author_name
 _publ_author_footnote
 _publ_author_address
    'Hasmuni, Farhana' .
;
Pusat Pengurusan Makmal Universiti (PPMU), University Industry Research Laboratory (UIRL), Universiti Teknologi Malaysia, 81310 UTM Johor Bahru, Johor, Malaysia
;
    'Urushihara, Daisuke' .
;
Division of Advanced Ceramics,Nagoya Institute of Technology
Gokiso-cho,Showa-ku,Nagoya,466-0855,Japan
;
    'Hayashi, Ryura' .
;
Division of Advanced Ceramics,Nagoya Institute of Technology
Gokiso-cho,Showa-ku,Nagoya,466-0855,Japan
;
    'Sato, Ryo' .
;
Division of Advanced Ceramics,Nagoya Institute of Technology
Gokiso-cho,Showa-ku,Nagoya,466-0855,Japan
;
    'Fukuda, Koichiro' .
;
Division of Advanced Ceramics,Nagoya Institute of Technology
Gokiso-cho,Showa-ku,Nagoya,466-0855,Japan
;
    'Yusop, Zamri' .
;
Department of Materials, Manufacturing and Industrial Engineering, Faculty of Mechanical Engineering, Universiti Teknologi Malaysia, 81310 UTM Johor Bahru, Johor, Malaysia
;
    'Asaka, Toru' .
;
Division of Advanced Ceramics,Nagoya Institute of Technology
Gokiso-cho,Showa-ku,Nagoya,466-0855,Japan
;

#=======================================================================


_publ_section_references
;
Petricek, V., Dusek, M. & Palatinus L. (2014). Z. Kristallogr. 229(5), 345-352.

Palatinus L. & Chapuis G. (2007). J. Appl. Cryst. 40, 786-790.

# enable this reference if Diamond ver. 2 was used for visualization
#Brandenburg, K. (1999). DIAMOND. Version. 2.1c.
#Crystal Impact GbR, Bonn, Germany.

# enable this reference if Diamond ver. 3 was used for visualization
#Brandenburg, K. & Putz, H. (2005). DIAMOND Version 3.
#Crystal Impact GbR, Postfach 1251, D-53002 Bonn, Germany.

# enable this reference if SIR97 was used for solving of the structure
#Altomare, A., Burla, M. C., Camalli, M., Cascarano, G., Giacovazzo, C.,
#Guagliardi, A., Moliterni, A. G. G., Polidori, G., Spagna, R. (1997).
#SIR97. A Package for Crystal Structure Solution by Direct Methods
#and Refinement, Bari, Rome, Italy.

# use this reference if SIR2002 was used for solving of the structure
#Burla, M.C., Camalli, M., Carrozzini, B., Cascarano, G., Giacovazzo, C.,
#Polidori, G., Spagna, R.
#SIR2002: the program, J. Appl. Cryst, (2003). 36, 1103


# use this reference if SIR2011 was used for solving of the structure
#Burla, M.C., Caliandro, R., Camalli, M., Carrozzini, B., Cascarano,
#G.L., Giacovazzo, C., Mallamo. M., Mazzone, A., Polidori, G., Spagna, R.
#SIR2011: a new package for crystal structure determination and refinement,
#J.Appl.Cryst. (2012) 45, 357-361

# enable this reference if bond valences were calculated
#Brown, I. D. (1996). J. Appl. Cryst. 29, 479-480.

# enable this reference if Xshape wase used for crystal shape refinement
#Stoe & Cie (1998). X-SHAPE. Stoe & Cie, Darmstadt, Germany.


# enable this reference if Flack coefficient was refined
#Flack, H. D. (1983). Acta Cryst. A39, 876-881.
;


#=======================================================================
data_I
#=======================================================================

# 5. CHEMICAL DATA

_chemical_name_systematic
; ?
;
_chemical_name_common                    ?
_chemical_formula_moiety                 ?
_chemical_formula_structural             ?
_chemical_formula_analytical             ?
_chemical_formula_iupac                  ?
_chemical_formula_sum                    'Cu P2 S6 V'
_chemical_formula_weight                 368.8
_chemical_melting_point                  ?
_chemical_compound_source                ?
_chemical_absolute_configuration         ?

#=======================================================================

# 6. CRYSTAL DATA

_symmetry_cell_setting                   monoclinic
_symmetry_space_group_name_H-M           'C 1 2 1'
_symmetry_space_group_name_Hall          'C 2y'
_symmetry_Int_Tables_number              5

loop_
 _space_group_symop_id
 _space_group_symop_operation_xyz
 1   x,y,z
 2   -x,y,-z
 3   x+1/2,y+1/2,z
 4   -x+1/2,y+1/2,-z

_cell_length_a                           5.9502(3)
_cell_length_b                           10.3126(5)
_cell_length_c                           6.6985(3)
_cell_angle_alpha                        90
_cell_angle_beta                         107.221(2)
_cell_angle_gamma                        90
_cell_volume                             392.61(3)

loop_
 _twin_individual_id
 _twin_individual_mass_fraction_refined
 _twin_individual_twin_matrix_11
 _twin_individual_twin_matrix_12
 _twin_individual_twin_matrix_13
 _twin_individual_twin_matrix_21
 _twin_individual_twin_matrix_22
 _twin_individual_twin_matrix_23
 _twin_individual_twin_matrix_31
 _twin_individual_twin_matrix_32
 _twin_individual_twin_matrix_33
1 0.51(15)
1 0 0
0 1 0
0 0 1
2 0.49(15)
1 0 0
0 -1 0
0 0 1

_cell_formula_units_Z                    2

_cell_measurement_reflns_used            1629
_cell_measurement_theta_min              3.18
_cell_measurement_theta_max              30.49
_cell_measurement_temperature            293
_cell_special_details
; ?
;

_exptl_crystal_density_diffrn            3.1197
_exptl_crystal_density_meas              ?
_exptl_crystal_density_method            ?
_exptl_crystal_F_000                     356

_exptl_absorpt_coefficient_mu            5.803
_exptl_crystal_description               block
_exptl_crystal_size_max                  0.04
_exptl_crystal_size_mid                  0.04
_exptl_crystal_size_min                  0.01
_exptl_crystal_size_rad                  ?
_exptl_crystal_colour                    black
_exptl_absorpt_correction_type           multi-scan
_exptl_absorpt_process_details           'SADABS v2014/5 (Bruker, 2014)'
_exptl_absorpt_correction_T_min          0.671852
_exptl_absorpt_correction_T_max          0.746068
loop_
 _exptl_crystal_face_index_h
 _exptl_crystal_face_index_k
 _exptl_crystal_face_index_l
 _exptl_crystal_face_perp_dist
 ? ? ? ?

#=======================================================================

# 7. EXPERIMENTAL DATA

_exptl_special_details                   ?

_diffrn_ambient_temperature              293
_diffrn_source                           'sealed X-ray tube'
_diffrn_source_power                     0.05
_diffrn_source_voltage                   50
_diffrn_source_current                   1
_diffrn_radiation_type                   'Mo K\a'
_diffrn_radiation_source                 'X-ray tube'
_diffrn_radiation_wavelength             0.71073
_diffrn_radiation_monochromator          graphite
_diffrn_measurement_device               'four-circle diffractometer'
_diffrn_measurement_device_type          'Bruker CCD'
_diffrn_detector                         'CCD plate'
_diffrn_detector_area_resol_mean         ?
_diffrn_measurement_method               'Bruker CCD'
_diffrn_measurement_specimen_support     'glass capillary'

_diffrn_reflns_number                    1629
_diffrn_reflns_theta_min                 3.18
_diffrn_reflns_theta_max                 30.49
_diffrn_reflns_theta_full                30.49
_diffrn_measured_fraction_theta_max      1
_diffrn_measured_fraction_theta_full     1
_diffrn_reflns_av_R_equivalents          0.0323
_diffrn_reflns_av_unetI/netI             0.0081
_diffrn_reflns_limit_h_min               -8
_diffrn_reflns_limit_h_max               8
_diffrn_reflns_limit_k_min               0
_diffrn_reflns_limit_k_max               14
_diffrn_reflns_limit_l_min               0
_diffrn_reflns_limit_l_max               9
_diffrn_reflns_reduction_process         ?

_diffrn_standards_number                 ?
_diffrn_standards_interval_count         ?
_diffrn_standards_interval_time          ?
_diffrn_standards_decay_%                ?
loop_
_diffrn_standard_refln_index_h
_diffrn_standard_refln_index_k
_diffrn_standard_refln_index_l
  ? ? ?

_diffrn_radiation_probe                  X-ray

#=======================================================================

# 8. REFINEMENT DATA

_refine_special_details
; ?
;

_reflns_number_total                     640
_reflns_number_gt                        626
_reflns_threshold_expression             'I>3\s(I)'

_refine_ls_structure_factor_coef         Fsqd
_refine_ls_R_factor_gt                   0.0351
_refine_ls_wR_factor_gt                  0.1402
_refine_ls_R_factor_all                  0.0358
_refine_ls_wR_factor_ref                 0.1410
_refine_ls_goodness_of_fit_ref           1.69
_refine_ls_goodness_of_fit_gt            1.70
_refine_ls_restrained_S_gt               ?
_refine_ls_restrained_S_all              ?
_refine_ls_number_reflns                 640
_refine_ls_number_parameters             60
_refine_ls_number_restraints             0
_refine_ls_number_constraints            25
_refine_ls_weighting_scheme              sigma
_refine_ls_weighting_details             'w=1/(\s^2^(I)+0.0063999998I^2^)'
_refine_ls_hydrogen_treatment            ?
_refine_ls_shift/su_max                  0.0461
_refine_ls_shift/su_mean                 0.0078
_refine_diff_density_max                 0.63
_refine_diff_density_min                 -0.70
_refine_ls_extinction_method             'none'
_refine_ls_extinction_coef               ?
_refine_ls_extinction_expression         ?
_refine_ls_abs_structure_details
;  0 of Friedel pairs used in the refinement
;
_refine_ls_abs_structure_Flack           ?
_refine_ls_abs_structure_Rogers          ?

loop_
 _atom_type_symbol
 _atom_type_scat_dispersion_real
 _atom_type_scat_dispersion_imag
 _atom_type_scat_source
 Cu   0.3201  1.2651
 'International Tables Vol C tables 4.2.6.8 and 6.1.1.1'
 P    0.1023  0.0942
 'International Tables Vol C tables 4.2.6.8 and 6.1.1.1'
 S    0.1246  0.1234
 'International Tables Vol C tables 4.2.6.8 and 6.1.1.1'
 V    0.3005  0.5294
 'International Tables Vol C tables 4.2.6.8 and 6.1.1.1'

_computing_data_collection               'APEX2 (Bruker, 2015)'
_computing_cell_refinement               'SAINT (Bruker, 2015)'
_computing_data_reduction                'SAINT (Bruker, 2015)'
_computing_structure_solution            'SUPERFLIP (Palatinus & Chapuis, 2007)'
_computing_structure_refinement          'JANA2006 (Pet\<r\'i\<cek <i>et al.</i>, 2014)'
_computing_molecular_graphics            'VESTA (Momma & Izumi, 2011)'
_computing_publication_material          ?

loop_
 _restr_distance_atom_site_label_1
 _restr_distance_site_symmetry_1
 _restr_distance_atom_site_label_2
 _restr_distance_site_symmetry_2
 _restr_distance_target
 _restr_distance_target_weight_param
 ? ? ? ? ? ?

loop_
 _restr_angle_atom_site_label_1
 _restr_angle_site_symmetry_1
 _restr_angle_atom_site_label_2
 _restr_angle_site_symmetry_2
 _restr_angle_atom_site_label_3
 _restr_angle_site_symmetry_3
 _restr_angle_target
 _restr_angle_target_weight_param
 ? ? ? ? ? ? ? ?

loop_
 _restr_torsion_atom_site_label_1
 _restr_torsion_site_symmetry_1
 _restr_torsion_atom_site_label_2
 _restr_torsion_site_symmetry_2
 _restr_torsion_atom_site_label_3
 _restr_torsion_site_symmetry_3
 _restr_torsion_atom_site_label_4
 _restr_torsion_site_symmetry_4
 _restr_torsion_angle_target
 _restr_torsion_weight_param
 ? ? ? ? ? ? ? ? ? ?

loop_
 _restr_equal_distance_atom_site_label_1
 _restr_equal_distance_site_symmetry_1
 _restr_equal_distance_atom_site_label_2
 _restr_equal_distance_site_symmetry_2
 _restr_equal_distance_class_class_id
 _restr_equal_distance_class_target_weight_param
 ? ? ? ? ? ?

loop_
 _restr_equal_angle_atom_site_label_1
 _restr_equal_angle_site_symmetry_1
 _restr_equal_angle_atom_site_label_2
 _restr_equal_angle_site_symmetry_2
 _restr_equal_angle_atom_site_label_3
 _restr_equal_angle_site_symmetry_3
 _restr_equal_angle_class_class_id
 _restr_equal_angle_class_target_weight_param
 ? ? ? ? ? ? ? ?

loop_
 _restr_equal_torsion_atom_site_label_1
 _restr_equal_torsion_site_symmetry_1
 _restr_equal_torsion_atom_site_label_2
 _restr_equal_torsion_site_symmetry_2
 _restr_equal_torsion_atom_site_label_3
 _restr_equal_torsion_site_symmetry_3
 _restr_equal_torsion_atom_site_label_4
 _restr_equal_torsion_site_symmetry_4
 _restr_equal_torsion_class_class_id
 _restr_equal_torsion_class_target_weight_param
 ? ? ? ? ? ? ? ? ? ?


#=======================================================================

# 9. ATOMIC COORDINATES AND DISPLACEMENT PARAMETERS

loop_
 _atom_site_label
 _atom_site_type_symbol
 _atom_site_fract_x
 _atom_site_fract_y
 _atom_site_fract_z
 _atom_site_adp_type
 _atom_site_U_iso_or_equiv
 _atom_site_site_symmetry_multiplicity
 _atom_site_occupancy
 _atom_site_calc_flag
 _atom_site_refinement_flags
 _atom_site_disorder_assembly
 _atom_site_disorder_group
  Cu1 Cu 0 0 0 Uani 0.0535(14) 2 0.293(5) d . . .
  Cu2 Cu 0.0673(9) 0.0061(10) 0.2034(13) Uani 0.0535(14) 4 0.262(3) d . . .
  Cu3 Cu 0.114(2) 0.0072(18) 0.345(3) Uani 0.0535(14) 4 0.091(4) d . . .
  V1 V 0 0.3437(8) 0 Uani 0.0149(4) 2 0.938(3) d . . .
  V2 V 0 0.661(3) 0 Uani 0.0149(4) 2 0.062(3) d . . .
  P1 P 0.0562(2) 0.6754(9) 0.1695(2) Uani 0.0094(4) 4 0.938(3) d . . .
  P2 P 0.067(3) 0.335(3) 0.172(3) Uani 0.0094(4) 4 0.062(3) d . . .
  S1 S 0.2316(3) 0.5049(10) 0.25239(19) Uani 0.0165(4) 4 1 d . . .
  S2 S 0.2513(3) 0.1868(10) 0.2482(2) Uani 0.0167(7) 4 1 d . . .
  S3 S 0.2657(2) 0.8346(9) 0.24866(20) Uani 0.0149(5) 4 1 d . . .

loop_
 _atom_site_aniso_label
 _atom_site_aniso_type_symbol
 _atom_site_aniso_U_11
 _atom_site_aniso_U_22
 _atom_site_aniso_U_33
 _atom_site_aniso_U_12
 _atom_site_aniso_U_13
 _atom_site_aniso_U_23
 Cu1 Cu 0.0410(19) 0.0272(15) 0.097(3) 0 0.027(2) 0
 Cu2 Cu 0.0410(19) 0.0272(15) 0.097(3) 0 0.027(2) 0
 Cu3 Cu 0.0410(19) 0.0272(15) 0.097(3) 0 0.027(2) 0
 V1 V 0.0157(6) 0.0156(7) 0.0130(6) 0 0.0036(4) 0
 V2 V 0.0157(6) 0.0156(7) 0.0130(6) 0 0.0036(4) 0
 P1 P 0.0076(6) 0.0063(6) 0.0147(7) -0.0016(4) 0.0040(4) -0.0005(5)
 P2 P 0.0076(6) 0.0063(6) 0.0147(7) -0.0016(4) 0.0040(4) -0.0005(5)
 S1 S 0.0176(7) 0.0093(7) 0.0187(6) -0.0028(7) -0.0004(5) 0.0004(6)
 S2 S 0.0147(7) 0.0203(16) 0.0174(7) 0.0020(5) 0.0085(5) 0.0062(5)
 S3 S 0.0145(6) 0.0139(11) 0.0193(7) -0.0074(7) 0.0094(5) -0.0054(5)


#=======================================================================

# 10. MOLECULAR GEOMETRY


loop_
 _geom_bond_atom_site_label_1
 _geom_bond_atom_site_label_2
 _geom_bond_site_symmetry_1
 _geom_bond_site_symmetry_2
 _geom_bond_distance
 _geom_bond_publ_flag
  Cu1 Cu2 . . 1.303(8) ?
  Cu1 Cu2 . 2_555 1.303(8) ?
  Cu1 Cu3 . . 2.21(2) ?
  Cu1 Cu3 . 2_555 2.21(2) ?
  Cu2 Cu2 . 2_555 2.603(12) ?
  Cu2 Cu3 . . 0.91(2) ?
  Cu2 S1 . 3_445 2.118(6) ?
  Cu2 S2 . . 2.137(13) ?
  Cu2 S3 . 1_545 2.098(12) ?
  Cu3 S1 . 3_445 2.175(14) ?
  Cu3 S2 . . 2.20(2) ?
  Cu3 S3 . 1_545 2.18(2) ?
  V1 P2 . . 1.10(2) ?
  V1 P2 . 2_555 1.10(2) ?
  V2 P1 . . 1.095(5) ?
  V2 P1 . 2_555 1.095(5) ?
  P1 P1 . 2_555 2.169(2) ?
  P1 S1 . . 2.036(12) ?
  P1 S2 . 3_455 2.037(2) ?
  P1 S3 . . 2.035(11) ?
  P2 P2 . 2_555 2.20(3) ?
  P2 S1 . . 2.00(3) ?
  P2 S2 . . 1.86(3) ?
  P2 S3 . 3_445 2.01(2) ?

loop_
 _geom_angle_atom_site_label_1
 _geom_angle_atom_site_label_2
 _geom_angle_atom_site_label_3
 _geom_angle_site_symmetry_1
 _geom_angle_site_symmetry_2
 _geom_angle_site_symmetry_3
 _geom_angle
 _geom_angle_publ_flag
  Cu2 Cu1 Cu2 . . 2_555 174.5(6) ?
  Cu2 Cu1 Cu3 . . . 0.8(6) ?
  Cu2 Cu1 Cu3 . . 2_555 175.3(6) ?
  Cu2 Cu1 Cu3 2_555 . . 175.3(6) ?
  Cu2 Cu1 Cu3 2_555 . 2_555 0.8(6) ?
  Cu3 Cu1 Cu3 . . 2_555 176.1(7) ?
  Cu1 Cu2 Cu2 . . 2_555 2.8(3) ?
  Cu1 Cu2 Cu3 . . . 178.0(16) ?
  Cu1 Cu2 S1 . . 3_445 98.6(3) ?
  Cu1 Cu2 S2 . . . 100.1(5) ?
  Cu1 Cu2 S3 . . 1_545 95.5(5) ?
  Cu2 Cu2 Cu3 2_555 . . 179.3(14) ?
  Cu2 Cu2 S1 2_555 . 3_445 98.6(2) ?
  Cu2 Cu2 S2 2_555 . . 97.6(4) ?
  Cu2 Cu2 S3 2_555 . 1_545 97.9(4) ?
  Cu3 Cu2 S1 . . 3_445 81.3(11) ?
  Cu3 Cu2 S2 . . . 81.8(12) ?
  Cu3 Cu2 S3 . . 1_545 82.8(12) ?
  S1 Cu2 S2 3_445 . . 116.8(5) ?
  S1 Cu2 S3 3_445 . 1_545 119.3(5) ?
  S2 Cu2 S3 . . 1_545 118.1(3) ?
  Cu1 Cu3 Cu2 . . . 1.2(9) ?
  Cu1 Cu3 S1 . . 3_445 74.3(5) ?
  Cu1 Cu3 S2 . . . 75.2(7) ?
  Cu1 Cu3 S3 . . 1_545 71.8(7) ?
  Cu2 Cu3 S1 . . 3_445 74.3(9) ?
  Cu2 Cu3 S2 . . . 74.1(13) ?
  Cu2 Cu3 S3 . . 1_545 72.8(13) ?
  S1 Cu3 S2 3_445 . . 111.9(8) ?
  S1 Cu3 S3 3_445 . 1_545 113.3(8) ?
  S2 Cu3 S3 . . 1_545 112.2(9) ?
  P2 V1 P2 . . 2_555 171(2) ?
  P1 V2 P1 . . 2_555 164(3) ?
  V2 P1 P1 . . 2_555 8.0(17) ?
  V2 P1 S1 . . . 97.9(16) ?
  V2 P1 S2 . . 3_455 104.73(11) ?
  V2 P1 S3 . . . 111.0(14) ?
  P1 P1 S1 2_555 . . 105.1(4) ?
  P1 P1 S2 2_555 . 3_455 104.40(8) ?
  P1 P1 S3 2_555 . . 104.4(3) ?
  S1 P1 S2 . . 3_455 113.8(4) ?
  S1 P1 S3 . . . 113.6(2) ?
  S2 P1 S3 3_455 . . 114.2(4) ?
  V1 P2 P2 . . 2_555 4.4(12) ?
  V1 P2 S1 . . . 102.2(19) ?
  V1 P2 S2 . . . 111(2) ?
  V1 P2 S3 . . 3_445 101.0(12) ?
  P2 P2 S1 2_555 . . 106.3(14) ?
  P2 P2 S2 2_555 . . 106.8(15) ?
  P2 P2 S3 2_555 . 3_445 101.0(10) ?
  S1 P2 S2 . . . 116.4(10) ?
  S1 P2 S3 . . 3_445 109.7(14) ?
  S2 P2 S3 . . 3_445 115.0(14) ?
  Cu2 S1 Cu3 3_555 . 3_555 24.4(6) ?
  Cu2 S1 P1 3_555 . . 112.5(5) ?
  Cu2 S1 P2 3_555 . . 111.8(8) ?
  Cu3 S1 P1 3_555 . . 118.5(6) ?
  Cu3 S1 P2 3_555 . . 118.3(9) ?
  P1 S1 P2 . . . 120.8(7) ?
  Cu2 S2 Cu3 . . . 24.1(6) ?
  Cu2 S2 P1 . . 3_545 111.8(5) ?
  Cu2 S2 P2 . . . 116.3(8) ?
  Cu3 S2 P1 . . 3_545 117.7(7) ?
  Cu3 S2 P2 . . . 122.3(9) ?
  P1 S2 P2 3_545 . . 118.2(9) ?
  Cu2 S3 Cu3 1_565 . 1_565 24.4(6) ?
  Cu2 S3 P1 1_565 . . 111.6(2) ?
  Cu2 S3 P2 1_565 . 3_555 117.8(10) ?
  Cu3 S3 P1 1_565 . . 117.5(4) ?
  Cu3 S3 P2 1_565 . 3_555 123.6(11) ?
  P1 S3 P2 . . 3_555 117.5(9) ?


_shelx_hkl_file
;
  -1   3   1 515.890 4.09734  -3
   2   0   0 515.890 4.09734  -1
  -1   3   1 515.890 4.09734   2
  -2   6   2 3369.73 25.8228  -3
   4   0   0 3369.73 25.8228  -1
  -2   6   2 3369.73 25.8228   2
  -3   9   3 806.809 8.36917  -3
   6   0   0 806.809 8.36917  -1
  -3   9   3 806.809 8.36917   2
  -4  12   4 135.851 3.52031  -3
   8   0   0 135.851 3.52031  -1
  -4  12   4 135.851 3.52031   2
   1   1   0 34.5808 0.47162   2
   3   1   0 16.5549 0.56940   2
   5   1   0 393.183 3.13217   2
   7   1   0 84.3154 1.92275   2
   0   2   0 23.5867 0.62324   2
   2   2   0 8.09783 0.45707   2
   4   2   0 138.473 1.35384   2
   6   2   0 114.291 1.69013   2
  -2   0   1 3634.22 32.9589  -3
   1   3   0 3634.22 32.9589  -1
   1   3   0 3634.22 32.9589   2
   1   3   0 3644.94 29.0841  -3
   1   3   0 3644.94 29.0841  -1
  -2   0   1 3644.94 29.0841   2
  -3   3   2 795.569 7.34354  -3
   3   3   0 795.569 7.34354  -1
   0   6   1 795.569 7.34354   2
   0   6   1 677.507 5.14540  -3
   3   3   0 677.507 5.14540  -1
  -3   3   2 677.507 5.14540   2
  -4   6   3 16.3219 1.33434  -3
   5   3   0 16.3219 1.33434  -1
  -1   9   2 16.3219 1.33434   2
  -1   9   2 15.6475 1.23942  -3
   5   3   0 15.6475 1.23942  -1
  -4   6   3 15.6475 1.23942   2
  -2  12   3 21.2422 2.05779  -3
   7   3   0 21.2422 2.05779  -1
  -5   9   4 21.2422 2.05779   2
  -5   9   4 13.6057 1.96048  -3
   7   3   0 13.6057 1.96048  -1
  -2  12   3 13.6057 1.96048   2
   0   4   0 172.144 2.21889   2
   2   4   0 122.974 1.27345   2
   4   4   0 15.5225 0.77954   2
   6   4   0 159.078 1.98400   2
   1   5   0 22.4430 0.73807   2
   3   5   0 34.6160 0.95681   2
   5   5   0 313.751 2.81392   2
   7   5   0 128.384 1.96258   2
  -3   3   1 9455.50 81.5986  -3
   0   6   0 9455.50 81.5986  -1
  -3   3   1 9455.50 81.5986   2
   2   6   0 135.833 2.43018  -3
   2   6   0 135.833 2.43018  -1
  -4   0   2 135.833 2.43018   2
  -4   0   2 123.201 2.34589  -3
   2   6   0 123.201 2.34589  -1
   2   6   0 123.201 2.34589   2
  -5   3   3 1969.10 19.1413  -3
   4   6   0 1969.10 19.1413  -1
   1   9   1 1969.10 19.1413   2
   1   9   1 1700.13 11.5735  -3
   4   6   0 1700.13 11.5735  -1
  -5   3   3 1700.13 11.5735   2
  -6   6   4 526.654 6.65906  -3
   6   6   0 526.654 6.65906  -1
   0  12   2 526.654 6.65906   2
   0  12   2 513.761 5.71894  -3
   6   6   0 513.761 5.71894  -1
  -6   6   4 513.761 5.71894   2
   1   7   0 20.6668 0.90282   2
   3   7   0 19.8813 0.83972   2
   5   7   0 217.109 2.45573   2
  -7   7   5 41.8982 8.75158  -3
   7   7   0 41.8982 8.75158   2
   0   8   0 93.3549 2.08819   2
   2   8   0 49.6861 1.26638   2
   4   8   0 179.556 2.17426   2
   1  13   2 50.1619 9.39076  -3
   6   8   0 50.1619 9.39076   2
  -4   6   1 920.010 8.83582  -3
   1   9   0 920.010 8.83582  -1
  -5   3   2 920.010 8.83582   2
  -5   3   2 806.405 8.80652  -3
   1   9   0 806.405 8.80652  -1
  -4   6   1 806.405 8.80652   2
  -6   0   3 323.761 3.69074  -3
   3   9   0 323.761 3.69074  -1
   3   9   0 323.761 3.69074   2
   3   9   0 225.467 3.92011  -3
   3   9   0 225.467 3.92011  -1
  -6   0   3 225.467 3.92011   2
  -7   3   4 3.30235 1.82464  -3
   5   9   0 3.30235 1.82464  -1
   2  12   1 3.30235 1.82464   2
   2  12   1 0.48821 1.79993  -3
   5   9   0 0.48821 1.79993  -1
  -7   3   4 0.48821 1.79993   2
   0  10   0 175.495 3.23868   2
   2  10   0 246.541 2.93587   2
   4  10   0 21.9659 1.35861   2
   1  11   0 21.7784 1.36037   2
   3  11   0 20.9846 1.27996   2
   5  11   0 116.870 2.24056   2
  -6   6   2 1967.51 18.1953  -3
   0  12   0 1967.51 18.1953  -1
  -6   6   2 1967.51 18.1953   2
  -5   9   1 25.9855 2.05826  -3
   2  12   0 25.9855 2.05826  -1
  -7   3   3 25.9855 2.05826   2
  -7   3   3 23.0249 2.41385  -3
   2  12   0 23.0249 2.41385  -1
  -5   9   1 23.0249 2.41385   2
  -8   0   4 481.283 6.91594  -3
   4  12   0 481.283 6.91594  -1
   4  12   0 481.283 6.91594   2
   4  12   0 406.321 6.19606  -3
   4  12   0 406.321 6.19606  -1
  -8   0   4 406.321 6.19606   2
   1  13   0 21.0313 1.48448   2
  -8   2   4 12.2096 7.06042  -3
   3  13   0 12.2096 7.06042   2
   0  14   0 65.9095 2.69428   2
   2  14   0 40.1995 1.90856   2
  -4  12   3 8.61764 2.24689  -3
  -8   0   1 8.61764 2.24689  -1
  -4  12   3 8.61764 2.24689   2
  -3   9   2 208.711 3.40091  -3
  -6   0   1 208.711 3.40091  -1
  -3   9   2 208.711 3.40091   2
  -2   6   1 1691.24 12.5369  -3
  -4   0   1 1691.24 12.5369  -1
  -2   6   1 1691.24 12.5369   2
   1   3   0 3766.57 27.6293  -3
  -2   0   1 3766.57 27.6293  -1
   1   3   0 3766.57 27.6293   2
   0   0   1 2091.57 11.4917  -3
   0   0   1 2091.57 11.4917  -1
   0   0   1 2091.57 11.4917   2
  -1   3   2 130.278 1.58731  -3
   2   0   1 130.278 1.58731  -1
  -1   3   2 130.278 1.58731   2
  -2   6   3 10.2939 1.18295  -3
   4   0   1 10.2939 1.18295  -1
  -2   6   3 10.2939 1.18295   2
  -3   9   4 14.1393 1.82862  -3
   6   0   1 14.1393 1.82862  -1
  -3   9   4 14.1393 1.82862   2
  -4  10   3 39.6418 7.31902  -3
  -7   1   1 39.6418 7.31902   2
  -5   1   1 9.09209 0.68298   2
  -3   1   1 28.6660 0.64805   2
  -1   1   1 39.3926 0.46205   2
   1   1   1 136.040 0.88268   2
   3   1   1 355.752 2.36353   2
   5   1   1 174.950 1.91499   2
   7   1   1 158.271 2.42122   2
  -3  13   3 214.008 10.8967  -3
  -8   2   1 214.008 10.8967   2
  -6   2   1 56.2816 1.30138   2
  -4   2   1 161.671 1.48010   2
  -2   2   1 102.050 1.02459   2
   0   2   1 86.4342 0.74338   2
   2   2   1 489.021 2.67837   2
   4   2   1 251.385 2.07363   2
   6   2   1 313.992 3.04471   2
  -2  12   2 689.516 6.17967  -3
  -7   3   1 689.516 6.17967  -1
  -5   9   3 689.516 6.17967   2
  -5   9   3 738.917 8.44168  -3
  -7   3   1 738.917 8.44168  -1
  -2  12   2 738.917 8.44168   2
  -4   6   2 77.4265 1.94776  -3
  -5   3   1 77.4265 1.94776  -1
  -1   9   1 77.4265 1.94776   2
  -1   9   1 80.7414 1.59639  -3
  -5   3   1 80.7414 1.59639  -1
  -4   6   2 80.7414 1.59639   2
   0   6   0 9524.07 74.3232  -3
  -3   3   1 9524.07 74.3232  -1
  -3   3   1 9524.07 74.3232   2
  -3   3   1 9999.99 95.9480  -3
  -3   3   1 9999.99 95.9480  -1
   0   6   0 9999.99 95.9480   2
  -1   3   1 488.580 3.64821  -3
  -1   3   1 488.580 3.64821  -1
   2   0   0 488.580 3.64821   2
   2   0   0 493.957 5.62776  -3
  -1   3   1 493.957 5.62776  -1
  -1   3   1 493.957 5.62776   2
   1   3   1 7907.18 64.1150  -3
   1   3   1 7907.18 64.1150  -1
  -2   0   2 7907.18 64.1150   2
  -2   0   2 8268.26 75.1731  -3
   1   3   1 8268.26 75.1731  -1
   1   3   1 8268.26 75.1731   2
  -3   3   3 1985.77 16.9760  -3
   3   3   1 1985.77 16.9760  -1
   0   6   2 1985.77 16.9760   2
   0   6   2 2023.81 15.9903  -3
   3   3   1 2023.81 15.9903  -1
  -3   3   3 2023.81 15.9903   2
  -1   9   3 629.829 6.17048  -3
   5   3   1 629.829 6.17048  -1
  -4   6   4 629.829 6.17048   2
  -4   6   4 683.732 7.25997  -3
   5   3   1 683.732 7.25997  -1
  -1   9   3 683.732 7.25997   2
  -2  12   4 356.011 5.24116  -3
   7   3   1 356.011 5.24116  -1
  -5   9   5 356.011 5.24116   2
  -5   9   5 391.163 5.65851  -3
   7   3   1 391.163 5.65851  -1
  -2  12   4 391.163 5.65851   2
  -8   4   1 139.394 2.48057   2
  -6   4   1 33.0685 1.18108   2
  -4   4   1 101.523 1.29709   2
  -2   4   1 67.4566 0.93555   2
   0   4   1 63.7402 0.87716   2
   2   4   1 355.192 2.46913   2
   4   4   1 120.168 1.43199   2
   6   4   1 307.635 2.81561   2
  -7   5   1 86.9563 1.63309   2
  -7   5   1 181.812 9.40396  -1
  -6   8   3 181.812 9.40396   2
  -5   5   1 21.8336 0.95993   2
  -3   5   1 58.6218 1.05265   2
  -1   5   1 45.3221 0.91578   2
   1   5   1 376.032 2.76841   2
   3   5   1 137.753 1.45136   2
   5   5   1 223.902 2.19643   2
   7   5   1 106.323 1.86635   2
  -6   6   3 178.748 3.58999  -3
  -6   6   1 178.748 3.58999  -1
   0  12   1 178.748 3.58999   2
   0  12   1 130.463 2.31066  -3
  -6   6   1 130.463 2.31066  -1
  -6   6   3 130.463 2.31066   2
  -5   3   2 881.990 9.17727  -3
  -4   6   1 881.990 9.17727  -1
   1   9   0 881.990 9.17727   2
   1   9   0 894.258 6.95159  -3
  -4   6   1 894.258 6.95159  -1
  -5   3   2 894.258 6.95159   2
  -2   6   1 1461.99 12.7310  -3
  -2   6   1 1461.99 12.7310  -1
  -4   0   1 1461.99 12.7310   2
  -4   0   1 1632.38 17.4951  -3
  -2   6   1 1632.38 17.4951  -1
  -2   6   1 1632.38 17.4951   2
  -3   3   2 820.361 6.99516  -3
   0   6   1 820.361 6.99516  -1
   3   3   0 820.361 6.99516   2
   3   3   0 649.952 6.05195  -3
   0   6   1 649.952 6.05195  -1
  -3   3   2 649.952 6.05195   2
   2   6   1 36.7624 1.27705  -3
   2   6   1 36.7624 1.27705  -1
  -4   0   3 36.7624 1.27705   2
  -4   0   3 35.4625 1.31235  -3
   2   6   1 35.4625 1.31235  -1
   2   6   1 35.4625 1.31235   2
  -5   3   4 3.43735 1.36230  -3
   4   6   1 3.43735 1.36230  -1
   1   9   2 3.43735 1.36230   2
   1   9   2 16.2279 1.29250  -3
   4   6   1 16.2279 1.29250  -1
  -5   3   4 16.2279 1.29250   2
   0  12   3 21.4498 1.97054  -3
   6   6   1 21.4498 1.97054  -1
  -6   6   5 21.4498 1.97054   2
  -6   6   5 28.1382 2.08726  -3
   6   6   1 28.1382 2.08726  -1
   0  12   3 28.1382 2.08726   2
  -7   7   1 1.03197 0.94203   2
  -5   7   1 79.6414 1.57724   2
  -3   7   1 95.8043 1.47488   2
  -1   7   1 236.694 2.11350   2
   1   7   1 36.6185 1.11715   2
   3   7   1 353.256 2.97666   2
   5   7   1 116.639 1.85925   2
  -6   8   1 58.8093 1.57132   2
  -4   8   1 131.160 1.75205   2
  -2   8   1 35.9854 1.23783   2
   0   8   1 42.4678 1.31170   2
   2   8   1 202.342 2.30673   2
   4   8   1 197.378 2.33982   2
   6   8   1 160.144 2.57248   2
  -7   3   3 23.8179 2.24872  -3
  -5   9   1 23.8179 2.24872  -1
   2  12   0 23.8179 2.24872   2
   2  12   0 30.0045 1.92986  -3
  -5   9   1 30.0045 1.92986  -1
  -7   3   3 30.0045 1.92986   2
  -3   9   1 3028.83 25.4351  -3
  -3   9   1 3028.83 25.4351  -1
  -6   0   2 3028.83 25.4351   2
  -6   0   2 3111.57 28.9292  -3
  -3   9   1 3111.57 28.9292  -1
  -3   9   1 3111.57 28.9292   2
  -4   6   2 72.1119 1.80408  -3
  -1   9   1 72.1119 1.80408  -1
  -5   3   1 72.1119 1.80408   2
  -5   3   1 74.3323 2.39097  -3
  -1   9   1 74.3323 2.39097  -1
  -4   6   2 74.3323 2.39097   2
  -5   3   3 1910.49 18.5348  -3
   1   9   1 1910.49 18.5348  -1
   4   6   0 1910.49 18.5348   2
   4   6   0 1756.97 16.7552  -3
   1   9   1 1756.97 16.7552  -1
  -5   3   3 1756.97 16.7552   2
   3   9   1 830.874 9.43393  -3
   3   9   1 830.874 9.43393  -1
  -6   0   4 830.874 9.43393   2
  -6   0   4 796.131 8.42645  -3
   3   9   1 796.131 8.42645  -1
   3   9   1 796.131 8.42645   2
   2  12   2 192.103 3.66840  -3
   5   9   1 192.103 3.66840  -1
  -7   3   5 192.103 3.66840   2
  -7   3   5 243.704 4.59368  -3
   5   9   1 243.704 4.59368  -1
   2  12   2 243.704 4.59368   2
  -6  10   1 23.5986 1.26612   2
  -4  10   1 43.0264 1.40141   2
  -2  10   1 55.0931 1.64295   2
   0  10   1 42.4568 1.49543   2
   2  10   1 110.686 2.05959   2
   4  10   1 28.3942 1.53130   2
  -5  11   1 36.4039 1.56967   2
  -5  11   1 84.6356 9.22343  -1
  -8   2   3 84.6356 9.22343   2
  -3  11   1 70.9864 1.83785   2
  -1  11   1 57.0907 1.68817   2
   1  11   1 226.383 3.08541   2
   3  11   1 39.3837 1.72102   2
   5  11   1 160.352 2.70134   2
  -4  12   1 224.027 4.11159  -3
  -4  12   1 224.027 4.11159  -1
  -8   0   3 224.027 4.11159   2
  -8   0   3 196.785 3.43067  -3
  -4  12   1 196.785 3.43067  -1
  -4  12   1 196.785 3.43067   2
  -5   9   2 372.149 5.17301  -3
  -2  12   1 372.149 5.17301  -1
  -7   3   2 372.149 5.17301   2
  -7   3   2 443.165 7.41353  -3
  -2  12   1 443.165 7.41353  -1
  -5   9   2 443.165 7.41353   2
  -6   6   1 129.825 3.62062  -3
   0  12   1 129.825 3.62062  -1
  -6   6   3 129.825 3.62062   2
  -6   6   3 198.581 3.65173  -3
   0  12   1 198.581 3.65173  -1
  -6   6   1 198.581 3.65173   2
  -7   3   4 1.45388 1.78443  -3
   2  12   1 1.45388 1.78443  -1
   5   9   0 1.45388 1.78443   2
   5   9   0 1.45436 1.74904  -3
   2  12   1 1.45436 1.74904  -1
  -7   3   4 1.45436 1.74904   2
  -8   0   5 8.95721 2.09110  -3
   4  12   1 8.95721 2.09110  -1
   4  12   1 8.95721 2.09110   2
   4  12   1 7.45371 2.39948  -3
   4  12   1 7.45371 2.39948  -1
  -8   0   5 7.45371 2.39948   2
  -3  13   1 73.7679 2.06121   2
  -1  13   1 238.661 3.27994   2
   1  13   1 62.4928 2.17160   2
  -8   2   5 203.236 12.7799  -3
   3  13   1 203.236 12.7799   2
  -2  14   1 5.60948 1.24545   2
   0  14   1 12.5637 1.31782   2
   2  14   1 57.0560 2.20150   2
  -4  12   2 9.02144 2.40361  -3
  -8   0   2 9.02144 2.40361  -1
  -4  12   2 9.02144 2.40361   2
  -3   9   1 3313.65 26.4486  -3
  -6   0   2 3313.65 26.4486  -1
  -3   9   1 3313.65 26.4486   2
   2   6   0 130.278 1.73620  -3
  -4   0   2 130.278 1.73620  -1
   2   6   0 130.278 1.73620   2
   1   3   1 8362.13 65.7404  -3
  -2   0   2 8362.13 65.7404  -1
   1   3   1 8362.13 65.7404   2
   0   0   2 5069.51 34.4318  -3
   0   0   2 5069.51 34.4318  -1
   0   0   2 5069.51 34.4318   2
  -1   3   3 2650.18 19.5370  -3
   2   0   2 2650.18 19.5370  -1
  -1   3   3 2650.18 19.5370   2
  -2   6   4 1383.39 11.8147  -3
   4   0   2 1383.39 11.8147  -1
  -2   6   4 1383.39 11.8147   2
  -3   9   5 625.338 7.29498  -3
   6   0   2 625.338 7.29498  -1
  -3   9   5 625.338 7.29498   2
  -4  10   2 129.769 7.44128  -3
  -7   1   2 129.769 7.44128   2
  -5   1   2 116.642 1.64514   2
  -3   1   2 309.486 2.00725   2
  -1   1   2 254.009 1.60025   2
   1   1   2 536.772 2.95181   2
   3   1   2 583.351 3.70688   2
   5   1   2 147.297 2.05517   2
   7   1   2 116.992 2.36240   2
  -3  13   2 18.6502 6.98306  -3
  -8   2   2 18.6502 6.98306   2
  -6   2   2 75.6936 1.44210   2
  -4   2   2 6.82759 0.58567   2
  -2   2   2 299.650 2.05917   2
   0   2   2 448.225 2.41977   2
   2   2   2 597.175 3.38977   2
   4   2   2 292.760 2.60373   2
   6   2   2 57.1881 1.71697   2
  -2  12   1 455.075 4.62742  -3
  -7   3   2 455.075 4.62742  -1
  -5   9   2 455.075 4.62742   2
  -5   9   2 470.225 6.22931  -3
  -7   3   2 470.225 6.22931  -1
  -2  12   1 470.225 6.22931   2
   1   9   0 844.180 6.68792  -3
  -5   3   2 844.180 6.68792  -1
  -4   6   1 844.180 6.68792   2
  -4   6   1 924.965 9.87866  -3
  -5   3   2 924.965 9.87866  -1
   1   9   0 924.965 9.87866   2
   0   6   1 822.714 6.43781  -3
  -3   3   2 822.714 6.43781  -1
   3   3   0 822.714 6.43781   2
   3   3   0 785.382 8.81738  -3
  -3   3   2 785.382 8.81738  -1
   0   6   1 785.382 8.81738   2
  -1   3   2 105.244 1.25266  -3
  -1   3   2 105.244 1.25266  -1
   2   0   1 105.244 1.25266   2
   2   0   1 130.483 1.53632  -3
  -1   3   2 130.483 1.53632  -1
  -1   3   2 130.483 1.53632   2
   1   3   2 3.41479 0.72715  -3
   1   3   2 3.41479 0.72715  -1
  -2   0   3 3.41479 0.72715   2
  -2   0   3 0.88229 0.65542  -3
   1   3   2 0.88229 0.65542  -1
   1   3   2 0.88229 0.65542   2
  -3   3   4 10.7916 0.92440  -3
   3   3   2 10.7916 0.92440  -1
   0   6   3 10.7916 0.92440   2
   0   6   3 8.70247 0.97965  -3
   3   3   2 8.70247 0.97965  -1
  -3   3   4 8.70247 0.97965   2
  -1   9   4 3.98699 1.28958  -3
   5   3   2 3.98699 1.28958  -1
  -4   6   5 3.98699 1.28958   2
  -4   6   5 3.56064 1.45489  -3
   5   3   2 3.56064 1.45489  -1
  -1   9   4 3.56064 1.45489   2
  -2  12   5 19.2160 2.12950  -3
   7   3   2 19.2160 2.12950  -1
  -5   9   6 19.2160 2.12950   2
  -5   9   6 22.9927 2.29462  -3
   7   3   2 22.9927 2.29462  -1
  -2  12   5 22.9927 2.29462   2
  -6  10   3 17.1323 6.65718  -3
  -8   4   2 17.1323 6.65718   2
  -6   4   2 47.6014 1.24674   2
  -4   4   2 57.2230 1.07052   2
  -2   4   2 32.4948 0.77753   2
   0   4   2 585.720 3.51090   2
   2   4   2 375.706 2.43379   2
   4   4   2 316.435 2.54885   2
   6   4   2 33.3877 1.41042   2
  -7   5   2 156.199 2.22830   2
  -5   5   2 109.870 1.55419   2
  -3   5   2 223.595 1.82045   2
  -1   5   2 199.786 1.84101   2
   1   5   2 412.965 2.94970   2
   3   5   2 406.696 3.14557   2
   5   5   2 199.572 2.16677   2
  -6   6   2 2131.60 19.1642  -3
  -6   6   2 2131.60 19.1642  -1
   0  12   0 2131.60 19.1642   2
   0  12   0 1944.48 14.2073  -3
  -6   6   2 1944.48 14.2073  -1
  -6   6   2 1944.48 14.2073   2
  -5   3   1 76.0910 2.23624  -3
  -4   6   2 76.0910 2.23624  -1
  -1   9   1 76.0910 2.23624   2
  -1   9   1 75.1701 1.55575  -3
  -4   6   2 75.1701 1.55575  -1
  -5   3   1 75.1701 1.55575   2
   4   0   0 3203.31 32.7617  -3
  -2   6   2 3203.31 32.7617  -1
  -2   6   2 3203.31 32.7617   2
  -2   6   2 3257.04 22.8789  -3
  -2   6   2 3257.04 22.8789  -1
   4   0   0 3257.04 22.8789   2
  -3   3   3 1882.40 15.9812  -3
   0   6   2 1882.40 15.9812  -1
   3   3   1 1882.40 15.9812   2
   3   3   1 1946.99 18.5089  -3
   0   6   2 1946.99 18.5089  -1
  -3   3   3 1946.99 18.5089   2
   2   6   2 1154.13 8.68407  -3
   2   6   2 1154.13 8.68407  -1
  -4   0   4 1154.13 8.68407   2
  -4   0   4 1271.07 10.9668  -3
   2   6   2 1271.07 10.9668  -1
   2   6   2 1271.07 10.9668   2
  -5   3   5 962.940 10.7675  -3
   4   6   2 962.940 10.7675  -1
   1   9   3 962.940 10.7675   2
   1   9   3 893.235 9.07713  -3
   4   6   2 893.235 9.07713  -1
  -5   3   5 893.235 9.07713   2
  -6   6   6 417.634 5.92044  -3
   6   6   2 417.634 5.92044  -1
   0  12   4 417.634 5.92044   2
   0  12   4 379.062 5.91727  -3
   6   6   2 379.062 5.91727  -1
  -6   6   6 379.062 5.91727   2
  -7   7   3 50.3173 9.42666  -3
  -7   7   2 50.3173 9.42666   2
   0  14   0 50.5349 7.63615  -3
  -7   7   2 50.5349 7.63615   2
  -5   7   2 76.5471 1.48285   2
  -3   7   2 146.636 1.88255   2
  -1   7   2 75.4216 1.33857   2
   1   7   2 194.788 2.12947   2
   3   7   2 354.535 3.07262   2
   5   7   2 47.5819 1.61159   2
   1  13   0 103.448 8.82543  -3
  -6   8   2 103.448 8.82543   2
  -4   8   2 52.3491 1.44931   2
  -2   8   2 308.396 2.79950   2
   0   8   2 107.038 1.70974   2
   2   8   2 462.638 4.01370   2
   4   8   2 122.637 2.09209   2
   6   8   2 79.5531 2.08048   2
  -2  12   1 369.897 4.09778  -3
  -5   9   2 369.897 4.09778  -1
  -7   3   2 369.897 4.09778   2
  -7   3   2 455.911 7.11277  -3
  -5   9   2 455.911 7.11277  -1
  -2  12   1 455.911 7.11277   2
  -3   9   2 249.594 3.40599  -3
  -3   9   2 249.594 3.40599  -1
  -6   0   1 249.594 3.40599   2
  -6   0   1 188.266 4.07597  -3
  -3   9   2 188.266 4.07597  -1
  -3   9   2 188.266 4.07597   2
   5   3   0 19.4232 1.80882  -3
  -1   9   2 19.4232 1.80882  -1
  -4   6   3 19.4232 1.80882   2
  -4   6   3 8.28150 1.41472  -3
  -1   9   2 8.28150 1.41472  -1
   5   3   0 8.28150 1.41472   2
  -5   3   4 1.93908 1.25032  -3
   1   9   2 1.93908 1.25032  -1
   4   6   1 1.93908 1.25032   2
   4   6   1 18.4559 1.86330  -3
   1   9   2 18.4559 1.86330  -1
  -5   3   4 18.4559 1.86330   2
   3   9   2 36.3812 1.94344  -3
   3   9   2 36.3812 1.94344  -1
  -6   0   5 36.3812 1.94344   2
  -6   0   5 48.2548 1.97843  -3
   3   9   2 48.2548 1.97843  -1
   3   9   2 48.2548 1.97843   2
   2  12   3 7.15978 1.98386  -3
   5   9   2 7.15978 1.98386  -1
  -7   3   6 7.15978 1.98386   2
  -7   3   6 7.29211 2.09537  -3
   5   9   2 7.29211 2.09537  -1
   2  12   3 7.29211 2.09537   2
  -8   4   3 32.7356 8.52386  -3
  -6  10   2 32.7356 8.52386   2
  -4  10   2 141.363 2.39596   2
  -2  10   2 46.2139 1.49777   2
   0  10   2 396.052 4.14415   2
   2  10   2 211.825 2.81867   2
   4  10   2 183.547 2.72353   2
  -5  11   2 51.0317 1.74991   2
  -5  11   2 12.4416 7.44676  -1
  -8   2   2 12.4416 7.44676   2
  -3  11   2 89.2967 1.84976   2
  -1  11   2 70.7558 1.85971   2
   1  11   2 155.352 2.58473   2
   3  11   2 132.502 2.46356   2
  -4  12   2 8.45654 1.71623  -3
  -4  12   2 8.45654 1.71623  -1
  -8   0   2 8.45654 1.71623   2
  -8   0   2 10.1524 1.85565  -3
  -4  12   2 10.1524 1.85565  -1
  -4  12   2 10.1524 1.85565   2
  -7   3   1 666.341 11.3093  -3
  -2  12   2 666.341 11.3093  -1
  -5   9   3 666.341 11.3093   2
  -5   9   3 710.680 7.96765  -3
  -2  12   2 710.680 7.96765  -1
  -7   3   1 710.680 7.96765   2
   6   6   0 532.143 7.93433  -3
   0  12   2 532.143 7.93433  -1
  -6   6   4 532.143 7.93433   2
  -6   6   4 495.060 6.70606  -3
   0  12   2 495.060 6.70606  -1
   6   6   0 495.060 6.70606   2
   5   9   1 205.158 4.07894  -3
   2  12   2 205.158 4.07894  -1
  -7   3   5 205.158 4.07894   2
  -7   3   5 242.452 4.29127  -3
   2  12   2 242.452 4.29127  -1
   5   9   1 242.452 4.29127   2
  -3  13   2 51.8231 1.93945   2
  -1  13   2 23.8542 1.82988   2
   1  13   2 68.5263 2.11712   2
  -2  14   2 123.286 2.79806   2
   0  14   2 22.0986 1.61151   2
   0  14   2 9.28716 6.13731  -1
  -7   7   4 9.28716 6.13731   2
  -4  12   1 211.182 4.17523  -3
  -8   0   3 211.182 4.17523  -1
  -4  12   1 211.182 4.17523   2
   3   9   0 328.169 4.90126  -3
  -6   0   3 328.169 4.90126  -1
   3   9   0 328.169 4.90126   2
   2   6   1 36.8488 1.26659  -3
  -4   0   3 36.8488 1.26659  -1
   2   6   1 36.8488 1.26659   2
   1   3   2 2.19929 0.67041  -3
  -2   0   3 2.19929 0.67041  -1
   1   3   2 2.19929 0.67041   2
   0   0   3 8.15660 0.65792  -3
   0   0   3 8.15660 0.65792  -1
   0   0   3 8.15660 0.65792   2
  -1   3   4 16.1609 1.12063  -3
   2   0   3 16.1609 1.12063  -1
  -1   3   4 16.1609 1.12063   2
  -2   6   5 81.3384 2.24772  -3
   4   0   3 81.3384 2.24772  -1
  -2   6   5 81.3384 2.24772   2
  -3   9   6 153.986 3.44566  -3
   6   0   3 153.986 3.44566  -1
  -3   9   6 153.986 3.44566   2
  -7   1   3 4.89047 0.98387   2
  -5   1   3 88.7011 1.78309   2
  -3   1   3 350.797 2.31637   2
  -1   1   3 635.316 3.59765   2
   1   1   3 541.999 3.13035   2
   3   1   3 127.374 1.49632   2
   5   1   3 44.0726 1.41921   2
  -3  13   1 74.6498 8.03186  -3
  -8   2   3 74.6498 8.03186   2
  -6   2   3 259.794 2.97340   2
  -4   2   3 76.8385 1.26302   2
  -2   2   3 665.610 3.99283   2
   0   2   3 683.807 3.63742   2
   2   2   3 306.599 2.08942   2
   4   2   3 174.643 1.98103   2
   6   2   3 28.2805 1.47154   2
  -5   9   1 28.6739 2.29084  -3
  -7   3   3 28.6739 2.29084  -1
   2  12   0 28.6739 2.29084   2
   2  12   0 25.8346 1.47711  -3
  -7   3   3 25.8346 1.47711  -1
  -5   9   1 25.8346 1.47711   2
   4   6   0 1987.97 21.5069  -3
  -5   3   3 1987.97 21.5069  -1
   1   9   1 1987.97 21.5069   2
   1   9   1 1891.60 15.0888  -3
  -5   3   3 1891.60 15.0888  -1
   4   6   0 1891.60 15.0888   2
   3   3   1 2005.10 18.5465  -3
  -3   3   3 2005.10 18.5465  -1
   0   6   2 2005.10 18.5465   2
   0   6   2 1963.36 14.2821  -3
  -3   3   3 1963.36 14.2821  -1
   3   3   1 1963.36 14.2821   2
  -1   3   3 2693.56 17.6255  -3
  -1   3   3 2693.56 17.6255  -1
   2   0   2 2693.56 17.6255   2
   2   0   2 2640.29 19.5391  -3
  -1   3   3 2640.29 19.5391  -1
  -1   3   3 2640.29 19.5391   2
   1   3   3 2230.64 15.4931  -3
   1   3   3 2230.64 15.4931  -1
  -2   0   4 2230.64 15.4931   2
  -2   0   4 2295.61 17.1246  -3
   1   3   3 2295.61 17.1246  -1
   1   3   3 2295.61 17.1246   2
  -3   3   5 1802.94 14.1847  -3
   3   3   3 1802.94 14.1847  -1
   0   6   4 1802.94 14.1847   2
   0   6   4 1725.43 16.8656  -3
   3   3   3 1725.43 16.8656  -1
  -3   3   5 1725.43 16.8656   2
  -1   9   5 166.173 3.27518  -3
   5   3   3 166.173 3.27518  -1
  -4   6   6 166.173 3.27518   2
  -4   6   6 169.877 3.35361  -3
   5   3   3 169.877 3.35361  -1
  -1   9   5 169.877 3.35361   2
  -8   4   3 60.9585 2.17626   2
  -5   7   1 181.639 7.12944  -3
  -6   4   3 181.639 7.12944   2
  -4   4   3 33.9022 1.01006   2
  -2   4   3 565.075 3.51962   2
   0   4   3 505.899 3.04793   2
   2   4   3 176.427 1.61469   2
   4   4   3 145.021 1.91679   2
   6   4   3 14.9902 1.22230   2
   1  13   0 43.1705 7.95656  -3
  -7   5   3 43.1705 7.95656   2
  -5   5   3 192.019 2.02664   2
  -3   5   3 171.793 1.84743   2
  -1   5   3 676.086 4.12829   2
   1   5   3 348.367 2.82745   2
   3   5   3 186.027 1.95820   2
   5   5   3 5.05464 0.93562   2
   0  12   1 187.210 2.70138  -3
  -6   6   3 187.210 2.70138  -1
  -6   6   1 187.210 2.70138   2
  -6   6   1 172.637 3.75991  -3
  -6   6   3 172.637 3.75991  -1
   0  12   1 172.637 3.75991   2
  -1   9   2 7.22891 1.10156  -3
  -4   6   3 7.22891 1.10156  -1
   5   3   0 7.22891 1.10156   2
   5   3   0 17.1917 1.61664  -3
  -4   6   3 17.1917 1.61664  -1
  -1   9   2 17.1917 1.61664   2
  -2   6   3 3.82409 1.01164  -3
  -2   6   3 3.82409 1.01164  -1
   4   0   1 3.82409 1.01164   2
   4   0   1 14.6450 1.29566  -3
  -2   6   3 14.6450 1.29566  -1
  -2   6   3 14.6450 1.29566   2
  -3   3   4 18.9438 0.97395  -3
   0   6   3 18.9438 0.97395  -1
   3   3   2 18.9438 0.97395   2
   3   3   2 9.72701 1.26814  -3
   0   6   3 9.72701 1.26814  -1
  -3   3   4 9.72701 1.26814   2
  -4   0   5 11.1654 1.21370  -3
   2   6   3 11.1654 1.21370  -1
   2   6   3 11.1654 1.21370   2
   2   6   3 -0.1008 1.38612  -3
   2   6   3 -0.1008 1.38612  -1
  -4   0   5 -0.1008 1.38612   2
  -5   3   6 27.7586 1.86532  -3
   4   6   3 27.7586 1.86532  -1
   1   9   4 27.7586 1.86532   2
   1   9   4 35.2604 1.98765  -3
   4   6   3 35.2604 1.98765  -1
  -5   3   6 35.2604 1.98765   2
   0  12   5 131.666 3.76727  -3
   6   6   3 131.666 3.76727  -1
  -6   6   7 131.666 3.76727   2
  -6   6   7 146.141 4.01557  -3
   6   6   3 146.141 4.01557  -1
   0  12   5 146.141 4.01557   2
  -7   7   2 37.0913 10.4851  -3
  -7   7   3 37.0913 10.4851   2
  -5   7   3 4.90726 0.83147   2
  -3   7   3 346.754 3.38872   2
  -1   7   3 323.186 3.05371   2
   1   7   3 381.101 2.88592   2
   3   7   3 98.4775 1.73758   2
   5   7   3 71.7266 2.06801   2
  -4   8   3 80.5158 1.95590   2
  -2   8   3 273.141 3.08984   2
   0   8   3 327.955 2.84511   2
   2   8   3 192.004 2.11312   2
   4   8   3 95.6180 2.16094   2
  -2  12   2 687.207 6.15417  -3
  -5   9   3 687.207 6.15417  -1
  -7   3   1 687.207 6.15417   2
  -7   3   1 718.524 8.85251  -3
  -5   9   3 718.524 8.85251  -1
  -2  12   2 718.524 8.85251   2
  -3   9   3 755.401 7.93475  -3
  -3   9   3 755.401 7.93475  -1
   6   0   0 755.401 7.93475   2
   6   0   0 775.605 8.92918  -3
  -3   9   3 775.605 8.92918  -1
  -3   9   3 775.605 8.92918   2
   5   3   1 623.769 7.36382  -3
  -1   9   3 623.769 7.36382  -1
  -4   6   4 623.769 7.36382   2
  -4   6   4 643.590 7.62590  -3
  -1   9   3 643.590 7.62590  -1
   5   3   1 643.590 7.62590   2
   4   6   2 896.476 9.55416  -3
   1   9   3 896.476 9.55416  -1
  -5   3   5 896.476 9.55416   2
  -5   3   5 959.362 9.41153  -3
   1   9   3 959.362 9.41153  -1
   4   6   2 959.362 9.41153   2
  -6   0   6 678.949 7.01426  -3
   3   9   3 678.949 7.01426  -1
   3   9   3 678.949 7.01426   2
   3   9   3 631.828 7.08886  -3
   3   9   3 631.828 7.08886  -1
  -6   0   6 631.828 7.08886   2
  -7   3   7 76.5144 2.88724  -3
   5   9   3 76.5144 2.88724  -1
   2  12   4 76.5144 2.88724   2
   2  12   4 60.1824 2.61205  -3
   5   9   3 60.1824 2.61205  -1
  -7   3   7 60.1824 2.61205   2
  -2  14   2 104.139 8.62801  -3
  -6  10   3 104.139 8.62801   2
  -4  10   3 1.96075 1.00700   2
  -2  10   3 221.987 3.00501   2
   0  10   3 180.453 2.45458   2
   2  10   3 57.7099 1.71257   2
   4  10   3 72.6950 2.08193   2
  -5  11   3 118.542 2.54988   2
  -3  11   3 59.8094 2.04039   2
  -1  11   3 370.648 3.69577   2
   1  11   3 106.251 2.35842   2
   3  11   3 136.809 2.31739   2
  -8   0   1 10.9420 2.06391  -3
  -4  12   3 10.9420 2.06391  -1
  -4  12   3 10.9420 2.06391   2
  -4  12   3 7.42274 1.84396  -3
  -4  12   3 7.42274 1.84396  -1
  -8   0   1 7.42274 1.84396   2
   7   3   0 19.1444 2.29227  -3
  -2  12   3 19.1444 2.29227  -1
  -5   9   4 19.1444 2.29227   2
  -5   9   4 7.18251 1.98499  -3
  -2  12   3 7.18251 1.98499  -1
   7   3   0 7.18251 1.98499   2
  -6   6   5 40.6103 2.15293  -3
   0  12   3 40.6103 2.15293  -1
   6   6   1 40.6103 2.15293   2
   6   6   1 17.5259 2.67737  -3
   0  12   3 17.5259 2.67737  -1
  -6   6   5 17.5259 2.67737   2
   5   9   2 5.62130 2.03612  -3
   2  12   3 5.62130 2.03612  -1
  -7   3   6 5.62130 2.03612   2
  -7   3   6 12.0736 2.25221  -3
   2  12   3 12.0736 2.25221  -1
   5   9   2 12.0736 2.25221   2
  -5  11   4 226.527 9.65529  -3
  -3  13   3 226.527 9.65529   2
  -1  13   3 164.352 2.92154   2
   1  13   3 192.356 3.33986   2
   4  12   0 496.276 7.17023  -3
  -8   0   4 496.276 7.17023  -1
   4  12   0 496.276 7.17023   2
   3   9   1 806.554 9.24286  -3
  -6   0   4 806.554 9.24286  -1
   3   9   1 806.554 9.24286   2
   2   6   2 1247.85 11.2150  -3
  -4   0   4 1247.85 11.2150  -1
   2   6   2 1247.85 11.2150   2
   1   3   3 2310.08 16.9339  -3
  -2   0   4 2310.08 16.9339  -1
   1   3   3 2310.08 16.9339   2
   0   0   4 3411.27 23.4077  -3
   0   0   4 3411.27 23.4077  -1
   0   0   4 3411.27 23.4077   2
  -1   3   5 450.525 4.84443  -3
   2   0   4 450.525 4.84443  -1
  -1   3   5 450.525 4.84443   2
  -2   6   6 1971.78 18.3927  -3
   4   0   4 1971.78 18.3927  -1
  -2   6   6 1971.78 18.3927   2
  -3   9   7 15.4566 2.61881  -3
   6   0   4 15.4566 2.61881  -1
  -3   9   7 15.4566 2.61881   2
  -7   1   4 30.1942 1.54658   2
  -5   1   4 473.570 3.73947   2
  -3   1   4 403.114 2.92626   2
  -1   1   4 392.526 2.72568   2
   1   1   4 122.868 1.26412   2
   3   1   4 1.81310 0.76926   2
   5   1   4 124.145 2.20941   2
  -8   2   4 81.4872 2.13573   2
  -6   2   4 128.197 2.13057   2
  -4   2   4 330.013 2.70736   2
  -2   2   4 458.144 3.14713   2
   0   2   4 256.829 2.05760   2
   2   2   4 28.1198 0.88424   2
   4   2   4 36.2503 1.38974   2
   6   2   4 21.9901 1.46559   2
   2  12   1 3.70821 1.23472  -3
  -7   3   4 3.70821 1.23472  -1
   5   9   0 3.70821 1.23472   2
   5   9   0 0.43829 1.85135  -3
  -7   3   4 0.43829 1.85135  -1
   2  12   1 0.43829 1.85135   2
   1   9   2 5.14283 1.08685  -3
  -5   3   4 5.14283 1.08685  -1
   4   6   1 5.14283 1.08685   2
   4   6   1 6.40025 1.49789  -3
  -5   3   4 6.40025 1.49789  -1
   1   9   2 6.40025 1.49789   2
   3   3   2 13.0887 1.27707  -3
  -3   3   4 13.0887 1.27707  -1
   0   6   3 13.0887 1.27707   2
   0   6   3 19.1709 0.96999  -3
  -3   3   4 19.1709 0.96999  -1
   3   3   2 19.1709 0.96999   2
   2   0   3 17.7076 1.03890  -3
  -1   3   4 17.7076 1.03890  -1
  -1   3   4 17.7076 1.03890   2
  -1   3   4 24.2479 1.00559  -3
  -1   3   4 24.2479 1.00559  -1
   2   0   3 24.2479 1.00559   2
  -2   0   5 150.604 2.18637  -3
   1   3   4 150.604 2.18637  -1
   1   3   4 150.604 2.18637   2
   1   3   4 166.552 1.98342  -3
   1   3   4 166.552 1.98342  -1
  -2   0   5 166.552 1.98342   2
  -3   3   6 331.987 4.21458  -3
   3   3   4 331.987 4.21458  -1
   0   6   5 331.987 4.21458   2
   0   6   5 308.319 4.28795  -3
   3   3   4 308.319 4.28795  -1
  -3   3   6 308.319 4.28795   2
  -4   6   7 193.710 3.93692  -3
   5   3   4 193.710 3.93692  -1
  -1   9   6 193.710 3.93692   2
  -1   9   6 193.761 3.65006  -3
   5   3   4 193.761 3.65006  -1
  -4   6   7 193.761 3.65006   2
  -8   4   4 28.6504 1.60641   2
  -6   4   4 156.061 2.03406   2
  -4   4   4 201.751 2.09229   2
  -2   4   4 417.391 3.32298   2
   0   4   4 156.913 1.53546   2
   2   4   4 109.930 1.42083   2
   4   4   4 11.7672 0.97711   2
  -7   5   4 59.9385 1.77094   2
  -5   5   4 335.390 3.12117   2
  -3   5   4 386.711 2.97696   2
  -1   5   4 280.032 2.25476   2
   1   5   4 100.952 1.49410   2
   3   5   4 6.44296 0.81205   2
   5   5   4 143.212 2.39664   2
   0  12   2 496.763 4.84487  -3
  -6   6   4 496.763 4.84487  -1
   6   6   0 496.763 4.84487   2
   6   6   0 540.879 8.10265  -3
  -6   6   4 540.879 8.10265  -1
   0  12   2 540.879 8.10265   2
   5   3   1 680.118 8.74721  -3
  -4   6   4 680.118 8.74721  -1
  -1   9   3 680.118 8.74721   2
  -1   9   3 650.736 5.53783  -3
  -4   6   4 650.736 5.53783  -1
   5   3   1 650.736 5.53783   2
   4   0   2 1364.33 15.5595  -3
  -2   6   4 1364.33 15.5595  -1
  -2   6   4 1364.33 15.5595   2
  -2   6   4 1403.12 11.6259  -3
  -2   6   4 1403.12 11.6259  -1
   4   0   2 1403.12 11.6259   2
  -3   3   5 1797.71 15.0416  -3
   0   6   4 1797.71 15.0416  -1
   3   3   3 1797.71 15.0416   2
   3   3   3 1720.94 15.6921  -3
   0   6   4 1720.94 15.6921  -1
  -3   3   5 1720.94 15.6921   2
   2   6   4 294.410 4.11679  -3
   2   6   4 294.410 4.11679  -1
  -4   0   6 294.410 4.11679   2
  -4   0   6 313.942 3.92857  -3
   2   6   4 313.942 3.92857  -1
   2   6   4 313.942 3.92857   2
  -5   3   7 1318.51 12.2779  -3
   4   6   4 1318.51 12.2779  -1
   1   9   5 1318.51 12.2779   2
   1   9   5 1201.75 12.0441  -3
   4   6   4 1201.75 12.0441  -1
  -5   3   7 1201.75 12.0441   2
   0  14   2 10.8519 7.35955  -3
  -7   7   4 10.8519 7.35955   2
  -7   7   1 0.82507 9.77521  -3
  -7   7   4 0.82507 9.77521   2
  -5   7   4 311.238 3.45740   2
  -3   7   4 175.063 2.27990   2
  -1   7   4 215.689 2.10063   2
   1   7   4 59.7427 1.36043   2
   3   7   4 23.5918 1.25776   2
   5   7   4 51.1082 1.91008   2
  -6   8   4 67.1768 1.96934   2
  -4   8   4 294.086 3.16155   2
  -2   8   4 234.157 2.83324   2
   0   8   4 254.271 2.71069   2
   2   8   4 8.15232 1.04565   2
   4   8   4 54.8888 2.01413   2
  -2  12   3 5.36976 1.64362  -3
  -5   9   4 5.36976 1.64362  -1
   7   3   0 5.36976 1.64362   2
   7   3   0 15.4274 2.14618  -3
  -5   9   4 15.4274 2.14618  -1
  -2  12   3 15.4274 2.14618   2
   6   0   1 13.3182 2.06457  -3
  -3   9   4 13.3182 2.06457  -1
  -3   9   4 13.3182 2.06457   2
  -3   9   4 32.5073 1.88648  -3
  -3   9   4 32.5073 1.88648  -1
   6   0   1 32.5073 1.88648   2
  -4   6   5 6.55066 1.54143  -3
  -1   9   4 6.55066 1.54143  -1
   5   3   2 6.55066 1.54143   2
   5   3   2 1.03322 1.71131  -3
  -1   9   4 1.03322 1.71131  -1
  -4   6   5 1.03322 1.71131   2
  -5   3   6 20.5592 2.15555  -3
   1   9   4 20.5592 2.15555  -1
   4   6   3 20.5592 2.15555   2
   4   6   3 36.3361 1.96236  -3
   1   9   4 36.3361 1.96236  -1
  -5   3   6 36.3361 1.96236   2
   3   9   4 191.278 4.04560  -3
   3   9   4 191.278 4.04560  -1
  -6   0   7 191.278 4.04560   2
  -6   0   7 202.132 4.23581  -3
   3   9   4 202.132 4.23581  -1
   3   9   4 202.132 4.23581   2
  -4  10   4 139.788 2.66273   2
  -2  10   4 244.310 3.33420   2
   0  10   4 133.960 2.06028   2
   2  10   4 146.387 2.55905   2
  -5  11   4 114.287 2.65542   2
  -5  11   4 77.0958 8.92125  -1
   8   2   0 77.0958 8.92125   2
  -3  11   4 198.512 3.00450   2
  -1  11   4 99.1834 2.10047   2
   1  11   4 42.6319 1.58609   2
   3  11   4 7.03230 1.23653   2
  -4  12   4 126.805 3.56398  -3
  -4  12   4 126.805 3.56398  -1
   8   0   0 126.805 3.56398   2
   8   0   0 125.378 4.00508  -3
  -4  12   4 125.378 4.00508  -1
  -4  12   4 125.378 4.00508   2
   7   3   1 365.593 6.43812  -3
  -2  12   4 365.593 6.43812  -1
  -5   9   5 365.593 6.43812   2
  -5   9   5 397.794 5.70086  -3
  -2  12   4 397.794 5.70086  -1
   7   3   1 397.794 5.70086   2
   6   6   2 385.976 6.74091  -3
   0  12   4 385.976 6.74091  -1
  -6   6   6 385.976 6.74091   2
  -6   6   6 396.359 5.11041  -3
   0  12   4 396.359 5.11041  -1
   6   6   2 396.359 5.11041   2
   5   9   3 62.8665 2.62759  -3
   2  12   4 62.8665 2.62759  -1
  -7   3   7 62.8665 2.62759   2
  -7   3   7 73.2352 3.10689  -3
   2  12   4 73.2352 3.10689  -1
   5   9   3 73.2352 3.10689   2
  -1  13   4 77.0504 2.09305   2
   4  12   1 6.34825 2.28195  -3
  -8   0   5 6.34825 2.28195  -1
   4  12   1 6.34825 2.28195   2
   3   9   2 44.9204 2.03231  -3
  -6   0   5 44.9204 2.03231  -1
   3   9   2 44.9204 2.03231   2
   2   6   3 8.34787 1.47730  -3
  -4   0   5 8.34787 1.47730  -1
   2   6   3 8.34787 1.47730   2
   1   3   4 160.821 2.14139  -3
  -2   0   5 160.821 2.14139  -1
   1   3   4 160.821 2.14139   2
   0   0   5 521.261 4.59818  -3
   0   0   5 521.261 4.59818  -1
   0   0   5 521.261 4.59818   2
  -1   3   6 473.284 5.18432  -3
   2   0   5 473.284 5.18432  -1
  -1   3   6 473.284 5.18432   2
  -2   6   7 212.527 4.01926  -3
   4   0   5 212.527 4.01926  -1
  -2   6   7 212.527 4.01926   2
  -7   1   5 79.4205 2.03436   2
  -5   1   5 278.641 2.62162   2
  -3   1   5 125.268 1.55219   2
  -1   1   5 48.8132 1.05890   2
   1   1   5 25.0673 0.89617   2
   3   1   5 83.7756 1.61204   2
   5   1   5 14.6811 1.35647   2
  -8   2   5 182.822 2.95049   2
  -6   2   5 197.266 2.48360   2
  -4   2   5 309.726 2.87361   2
  -2   2   5 80.4543 1.24497   2
   0   2   5 39.2966 1.03279   2
   2   2   5 98.4015 1.36781   2
   4   2   5 10.8155 1.11770   2
   2  12   2 237.449 3.77471  -3
  -7   3   5 237.449 3.77471  -1
   5   9   1 237.449 3.77471   2
   5   9   1 251.631 5.25153  -3
  -7   3   5 251.631 5.25153  -1
   2  12   2 251.631 5.25153   2
   4   6   2 957.626 9.47593  -3
  -5   3   5 957.626 9.47593  -1
   1   9   3 957.626 9.47593   2
   1   9   3 966.485 8.07115  -3
  -5   3   5 966.485 8.07115  -1
   4   6   2 966.485 8.07115   2
   3   3   3 1745.69 13.3281  -3
  -3   3   5 1745.69 13.3281  -1
   0   6   4 1745.69 13.3281   2
   0   6   4 1767.79 13.4318  -3
  -3   3   5 1767.79 13.4318  -1
   3   3   3 1767.79 13.4318   2
  -1   3   5 472.631 4.60859  -3
  -1   3   5 472.631 4.60859  -1
   2   0   4 472.631 4.60859   2
   2   0   4 429.084 4.66121  -3
  -1   3   5 429.084 4.66121  -1
  -1   3   5 429.084 4.66121   2
  -2   0   6 3259.36 25.7923  -3
   1   3   5 3259.36 25.7923  -1
   1   3   5 3259.36 25.7923   2
   1   3   5 3025.25 24.3307  -3
   1   3   5 3025.25 24.3307  -1
  -2   0   6 3025.25 24.3307   2
  -3   3   7 78.9444 2.58529  -3
   3   3   5 78.9444 2.58529  -1
   0   6   6 78.9444 2.58529   2
   0   6   6 74.5192 2.24737  -3
   3   3   5 74.5192 2.24737  -1
  -3   3   7 74.5192 2.24737   2
  -4   6   8 683.161 8.42002  -3
   5   3   5 683.161 8.42002  -1
  -1   9   7 683.161 8.42002   2
  -1   9   7 653.779 7.80688  -3
   5   3   5 653.779 7.80688  -1
  -4   6   8 653.779 7.80688   2
  -6   4   5 116.755 2.13283   2
  -4   4   5 318.632 3.32983   2
  -2   4   5 46.0887 1.23183   2
   0   4   5 64.3317 1.20756   2
   2   4   5 52.6924 1.34358   2
   4   4   5 33.6471 1.42250   2
  -7   5   5 119.929 2.17921   2
  -5   5   5 230.052 2.62787   2
  -3   5   5 200.110 2.17589   2
  -1   5   5 21.1600 0.95739   2
   1   5   5 87.0664 1.57171   2
   3   5   5 32.0584 1.29465   2
   5   5   5 35.3508 1.68288   2
   6   6   1 25.7176 2.62854  -3
  -6   6   5 25.7176 2.62854  -1
   0  12   3 25.7176 2.62854   2
   0  12   3 38.9672 1.72396  -3
  -6   6   5 38.9672 1.72396  -1
   6   6   1 38.9672 1.72396   2
   5   3   2 2.02068 1.75690  -3
  -4   6   5 2.02068 1.75690  -1
  -1   9   4 2.02068 1.75690   2
  -1   9   4 3.32599 1.52466  -3
  -4   6   5 3.32599 1.52466  -1
   5   3   2 3.32599 1.52466   2
   4   0   3 86.3230 2.28957  -3
  -2   6   5 86.3230 2.28957  -1
  -2   6   5 86.3230 2.28957   2
  -2   6   5 60.0083 1.82848  -3
  -2   6   5 60.0083 1.82848  -1
   4   0   3 60.0083 1.82848   2
   3   3   4 305.691 4.77454  -3
   0   6   5 305.691 4.77454  -1
  -3   3   6 305.691 4.77454   2
  -3   3   6 358.562 4.67408  -3
   0   6   5 358.562 4.67408  -1
   3   3   4 358.562 4.67408   2
  -4   0   7 259.742 4.17588  -3
   2   6   5 259.742 4.17588  -1
   2   6   5 259.742 4.17588   2
   2   6   5 274.668 4.15396  -3
   2   6   5 274.668 4.15396  -1
  -4   0   7 274.668 4.15396   2
   1   9   6 170.009 3.75346  -3
   4   6   5 170.009 3.75346  -1
  -5   3   8 170.009 3.75346   2
  -5   3   8 192.235 4.01030  -3
   4   6   5 192.235 4.01030  -1
   1   9   6 192.235 4.01030   2
  -7   7   5 53.5391 1.94742   2
  -5   7   5 181.618 2.58067   2
  -3   7   5 80.2994 1.86832   2
  -1   7   5 141.887 1.90306   2
   1   7   5 19.3680 1.14122   2
   3   7   5 150.817 2.71392   2
  -6   8   5 169.254 2.77717   2
  -4   8   5 143.885 2.45914   2
  -2   8   5 60.1093 1.68783   2
   0   8   5 17.7202 1.24338   2
   2   8   5 72.0026 1.83524   2
   4   8   5 4.34566 1.35529   2
   7   3   1 361.748 6.69231  -3
  -5   9   5 361.748 6.69231  -1
  -2  12   4 361.748 6.69231   2
  -2  12   4 385.774 5.36519  -3
  -5   9   5 385.774 5.36519  -1
   7   3   1 385.774 5.36519   2
  -3   9   5 622.502 7.25464  -3
  -3   9   5 622.502 7.25464  -1
   6   0   2 622.502 7.25464   2
   6   0   2 622.770 10.6370  -3
  -3   9   5 622.770 10.6370  -1
  -3   9   5 622.770 10.6370   2
  -4   6   6 195.642 3.59748  -3
  -1   9   5 195.642 3.59748  -1
   5   3   3 195.642 3.59748   2
   5   3   3 158.768 3.61537  -3
  -1   9   5 158.768 3.61537  -1
  -4   6   6 158.768 3.61537   2
   4   6   4 1261.98 15.5985  -3
   1   9   5 1261.98 15.5985  -1
  -5   3   7 1261.98 15.5985   2
  -5   3   7 1343.61 13.2836  -3
   1   9   5 1343.61 13.2836  -1
   4   6   4 1343.61 13.2836   2
  -6   0   8 26.2024 2.42211  -3
   3   9   5 26.2024 2.42211  -1
   3   9   5 26.2024 2.42211   2
   3   9   5 23.0847 2.77781  -3
   3   9   5 23.0847 2.77781  -1
  -6   0   8 23.0847 2.77781   2
  -4  10   5 153.757 2.50112   2
  -2  10   5 15.6046 1.37601   2
   0  10   5 56.2321 1.83858   2
   2  10   5 16.8963 1.35128   2
  -3  11   5 144.120 2.91438   2
  -1  11   5 20.4489 1.44685   2
   1  11   5 71.3818 2.08982   2
  -5   9   6 10.1475 2.08369  -3
  -2  12   5 10.1475 2.08369  -1
   7   3   2 10.1475 2.08369   2
   7   3   2 24.4077 2.34085  -3
  -2  12   5 24.4077 2.34085  -1
  -5   9   6 24.4077 2.34085   2
   6   6   3 128.028 3.38802  -3
   0  12   5 128.028 3.38802  -1
  -6   6   7 128.028 3.38802   2
  -6   6   7 154.795 3.63599  -3
   0  12   5 154.795 3.63599  -1
   6   6   3 154.795 3.63599   2
   3   9   3 670.082 7.48327  -3
  -6   0   6 670.082 7.48327  -1
   3   9   3 670.082 7.48327   2
   2   6   4 308.514 4.44240  -3
  -4   0   6 308.514 4.44240  -1
   2   6   4 308.514 4.44240   2
   1   3   5 3276.69 26.2697  -3
  -2   0   6 3276.69 26.2697  -1
   1   3   5 3276.69 26.2697   2
   0   0   6 142.748 2.55822  -3
   0   0   6 142.748 2.55822  -1
   0   0   6 142.748 2.55822   2
  -1   3   7 1570.61 13.7255  -3
   2   0   6 1570.61 13.7255  -1
  -1   3   7 1570.61 13.7255   2
  -2   6   8 161.867 4.21072  -3
   4   0   6 161.867 4.21072  -1
  -2   6   8 161.867 4.21072   2
  -7   1   6 181.503 2.72337   2
  -5   1   6 50.0818 1.45670   2
  -3   1   6 150.128 1.94295   2
  -1   1   6 24.5210 1.08508   2
   1   1   6 71.1112 1.51629   2
   3   1   6 67.8975 1.64364   2
  -6   2   6 72.9968 1.68448   2
  -4   2   6 23.1397 1.39381   2
  -2   2   6 99.9229 1.55675   2
   0   2   6 43.2131 1.28110   2
   2   2   6 48.6299 1.43783   2
   4   2   6 19.9977 1.31646   2
   5   9   2 7.80503 1.98701  -3
  -7   3   6 7.80503 1.98701  -1
   2  12   3 7.80503 1.98701   2
   2  12   3 11.8970 1.71427  -3
  -7   3   6 11.8970 1.71427  -1
   5   9   2 11.8970 1.71427   2
   1   9   4 22.6697 1.74644  -3
  -5   3   6 22.6697 1.74644  -1
   4   6   3 22.6697 1.74644   2
   4   6   3 29.2811 2.09719  -3
  -5   3   6 29.2811 2.09719  -1
   1   9   4 29.2811 2.09719   2
   3   3   4 319.565 3.63153  -3
  -3   3   6 319.565 3.63153  -1
   0   6   5 319.565 3.63153   2
   0   6   5 342.701 4.49656  -3
  -3   3   6 342.701 4.49656  -1
   3   3   4 342.701 4.49656   2
   2   0   5 466.691 5.23595  -3
  -1   3   6 466.691 5.23595  -1
  -1   3   6 466.691 5.23595   2
  -1   3   6 457.105 5.04858  -3
  -1   3   6 457.105 5.04858  -1
   2   0   5 457.105 5.04858   2
  -2   0   7 307.317 4.52486  -3
   1   3   6 307.317 4.52486  -1
   1   3   6 307.317 4.52486   2
   1   3   6 285.238 3.98319  -3
   1   3   6 285.238 3.98319  -1
  -2   0   7 285.238 3.98319   2
   0   6   7 66.6396 2.41001  -3
   3   3   6 66.6396 2.41001  -1
  -3   3   8 66.6396 2.41001   2
  -3   3   8 68.8108 2.74632  -3
   3   3   6 68.8108 2.74632  -1
   0   6   7 68.8108 2.74632   2
  -6   4   6 25.7657 1.36196   2
  -4   4   6 48.6960 1.65674   2
  -2   4   6 17.0773 1.18537   2
   0   4   6 144.731 2.19358   2
   2   4   6 7.00637 0.95792   2
   4   4   6 58.0753 1.75936   2
  -7   5   6 124.610 2.34788   2
  -5   5   6 62.6677 1.74251   2
  -3   5   6 107.420 2.12086   2
  -1   5   6 16.3945 1.11658   2
   1   5   6 33.9296 1.50174   2
   3   5   6 71.3979 1.72616   2
   0  12   4 402.398 4.66164  -3
  -6   6   6 402.398 4.66164  -1
   6   6   2 402.398 4.66164   2
   6   6   2 426.538 6.29363  -3
  -6   6   6 426.538 6.29363  -1
   0  12   4 426.538 6.29363   2
   5   3   3 169.311 4.08483  -3
  -4   6   6 169.311 4.08483  -1
  -1   9   5 169.311 4.08483   2
  -1   9   5 191.380 3.50750  -3
  -4   6   6 191.380 3.50750  -1
   5   3   3 191.380 3.50750   2
   4   0   4 1956.01 19.1948  -3
  -2   6   6 1956.01 19.1948  -1
  -2   6   6 1956.01 19.1948   2
  -2   6   6 2039.26 20.1710  -3
  -2   6   6 2039.26 20.1710  -1
   4   0   4 2039.26 20.1710   2
   3   3   5 69.6571 2.71548  -3
   0   6   6 69.6571 2.71548  -1
  -3   3   7 69.6571 2.71548   2
  -3   3   7 83.2187 2.35335  -3
   0   6   6 83.2187 2.35335  -1
   3   3   5 83.2187 2.35335   2
  -4   0   8 1103.30 9.82579  -3
   2   6   6 1103.30 9.82579  -1
   2   6   6 1103.30 9.82579   2
   2   6   6 996.038 11.2871  -3
   2   6   6 996.038 11.2871  -1
  -4   0   8 996.038 11.2871   2
  -5   7   6 18.3299 1.38075   2
  -3   7   6 104.002 2.26771   2
  -1   7   6 16.6990 1.28737   2
   1   7   6 85.6951 1.73947   2
   3   7   6 30.2794 1.50989   2
  -6   8   6 91.7160 2.31292   2
  -4   8   6 34.6498 1.65560   2
  -2   8   6 123.523 2.50165   2
   0   8   6 25.4763 1.48628   2
   2   8   6 64.7470 1.95522   2
  -2  12   5 13.0056 2.09779  -3
  -5   9   6 13.0056 2.09779  -1
   7   3   2 13.0056 2.09779   2
   7   3   2 19.9438 2.94087  -3
  -5   9   6 19.9438 2.94087  -1
  -2  12   5 19.9438 2.94087   2
  -3   9   6 186.433 3.31350  -3
  -3   9   6 186.433 3.31350  -1
   6   0   3 186.433 3.31350   2
   6   0   3 150.806 5.11735  -3
  -3   9   6 150.806 5.11735  -1
  -3   9   6 150.806 5.11735   2
   5   3   4 196.802 4.18536  -3
  -1   9   6 196.802 4.18536  -1
  -4   6   7 196.802 4.18536   2
  -4   6   7 168.692 3.92318  -3
  -1   9   6 168.692 3.92318  -1
   5   3   4 168.692 3.92318   2
   4   6   5 167.821 4.77224  -3
   1   9   6 167.821 4.77224  -1
  -5   3   8 167.821 4.77224   2
  -5   3   8 207.362 4.46171  -3
   1   9   6 207.362 4.46171  -1
   4   6   5 207.362 4.46171   2
  -4  10   6 80.5078 2.44419   2
  -2  10   6 18.8737 1.46035   2
   0  10   6 181.525 2.83894   2
  -3  11   6 52.5703 2.30797   2
  -1  11   6 9.36638 1.24033   2
   3   9   4 206.293 4.23658  -3
  -6   0   7 206.293 4.23658  -1
   3   9   4 206.293 4.23658   2
   2   6   5 261.897 3.88538  -3
  -4   0   7 261.897 3.88538  -1
   2   6   5 261.897 3.88538   2
   1   3   6 306.844 4.49742  -3
  -2   0   7 306.844 4.49742  -1
   1   3   6 306.844 4.49742   2
   0   0   7 128.975 3.03473  -3
   0   0   7 128.975 3.03473  -1
   0   0   7 128.975 3.03473   2
  -1   3   8 19.1217 2.07638  -3
   2   0   7 19.1217 2.07638  -1
  -1   3   8 19.1217 2.07638   2
  -7   1   7 20.8957 1.44508   2
  -5   1   7 74.9793 1.76634   2
  -3   1   7 37.6523 1.39897   2
  -1   1   7 42.6464 1.44431   2
   1   1   7 47.4603 1.66551   2
   3   1   7 49.3503 1.72019   2
  -6   2   7 126.852 2.15603   2
  -4   2   7 22.5505 1.33161   2
  -2   2   7 130.799 2.12150   2
   0   2   7 22.3033 1.26994   2
   2   2   7 32.3344 1.50345   2
   2  12   4 78.4580 2.86866  -3
  -7   3   7 78.4580 2.86866  -1
   5   9   3 78.4580 2.86866   2
   5   9   3 72.7056 3.11046  -3
  -7   3   7 72.7056 3.11046  -1
   2  12   4 72.7056 3.11046   2
   4   6   4 1322.42 14.0092  -3
  -5   3   7 1322.42 14.0092  -1
   1   9   5 1322.42 14.0092   2
   1   9   5 1333.26 11.7955  -3
  -5   3   7 1333.26 11.7955  -1
   4   6   4 1333.26 11.7955   2
   0   6   6 82.2118 2.49368  -3
  -3   3   7 82.2118 2.49368  -1
   3   3   5 82.2118 2.49368   2
   3   3   5 74.0362 2.21031  -3
  -3   3   7 74.0362 2.21031  -1
   0   6   6 74.0362 2.21031   2
  -1   3   7 1696.11 14.7289  -3
  -1   3   7 1696.11 14.7289  -1
   2   0   6 1696.11 14.7289   2
   2   0   6 1591.13 14.0844  -3
  -1   3   7 1591.13 14.0844  -1
  -1   3   7 1591.13 14.0844   2
   1   3   7 264.500 3.92380  -3
   1   3   7 264.500 3.92380  -1
  -2   0   8 264.500 3.92380   2
  -2   0   8 282.364 4.23585  -3
   1   3   7 282.364 4.23585  -1
   1   3   7 282.364 4.23585   2
   0   6   8 322.978 5.84275  -3
   3   3   7 322.978 5.84275  -1
  -3   3   9 322.978 5.84275   2
  -3   3   9 343.053 6.22668  -3
   3   3   7 343.053 6.22668  -1
   0   6   8 343.053 6.22668   2
  -6   4   7 94.9770 2.18839   2
  -4   4   7 30.8566 1.49544   2
  -2   4   7 140.413 2.34319   2
   0   4   7 8.93686 1.11564   2
   2   4   7 22.1014 1.42930   2
  -5   5   7 129.489 2.37004   2
  -3   5   7 11.3602 1.25422   2
  -1   5   7 106.438 2.15366   2
   1   5   7 6.28963 1.13286   2
   6   6   3 141.385 3.69567  -3
  -6   6   7 141.385 3.69567  -1
   0  12   5 141.385 3.69567   2
   0  12   5 152.258 3.24068  -3
  -6   6   7 152.258 3.24068  -1
   6   6   3 152.258 3.24068   2
  -1   9   6 170.780 3.57469  -3
  -4   6   7 170.780 3.57469  -1
   5   3   4 170.780 3.57469   2
   5   3   4 205.333 4.75140  -3
  -4   6   7 205.333 4.75140  -1
  -1   9   6 205.333 4.75140   2
   4   0   5 210.531 4.24939  -3
  -2   6   7 210.531 4.24939  -1
  -2   6   7 210.531 4.24939   2
  -2   6   7 244.062 4.12817  -3
  -2   6   7 244.062 4.12817  -1
   4   0   5 244.062 4.12817   2
   3   3   6 71.1918 2.98372  -3
   0   6   7 71.1918 2.98372  -1
  -3   3   8 71.1918 2.98372   2
  -3   3   8 64.2513 2.22459  -3
   0   6   7 64.2513 2.22459  -1
   3   3   6 64.2513 2.22459   2
   2   6   7 14.5820 2.46131  -3
   2   6   7 14.5820 2.46131  -1
  -4   0   9 14.5820 2.46131   2
  -4   0   9 22.2190 2.40655  -3
   2   6   7 22.2190 2.40655  -1
   2   6   7 22.2190 2.40655   2
  -5   7   7 12.4115 1.29692   2
  -3   7   7 98.6063 2.36302   2
  -1   7   7 3.09194 1.12785   2
   1   7   7 86.7295 2.10028   2
  -4   8   7 7.57498 1.45466   2
  -2   8   7 71.2038 2.30122   2
   0   8   7 18.2785 1.46222   2
  -3   9   7 18.2542 2.29718  -3
  -3   9   7 18.2542 2.29718  -1
   6   0   4 18.2542 2.29718   2
   6   0   4 14.2146 3.26962  -3
  -3   9   7 14.2146 3.26962  -1
  -3   9   7 14.2146 3.26962   2
  -4   6   8 735.196 8.48076  -3
  -1   9   7 735.196 8.48076  -1
   5   3   5 735.196 8.48076   2
   5   3   5 674.324 10.1773  -3
  -1   9   7 674.324 10.1773  -1
  -4   6   8 674.324 10.1773   2
  -2  10   7 83.8481 2.41058   2
   3   9   5 26.1175 2.59528  -3
  -6   0   8 26.1175 2.59528  -1
   3   9   5 26.1175 2.59528   2
   2   6   6 1100.90 10.8823  -3
  -4   0   8 1100.90 10.8823  -1
   2   6   6 1100.90 10.8823   2
   1   3   7 274.040 4.13333  -3
  -2   0   8 274.040 4.13333  -1
   1   3   7 274.040 4.13333   2
   0   0   8 536.663 7.66680  -3
   0   0   8 536.663 7.66680  -1
   0   0   8 536.663 7.66680   2
  -1   3   9 321.073 5.26342  -3
   2   0   8 321.073 5.26342  -1
  -1   3   9 321.073 5.26342   2
  -5   1   8 136.502 2.30690   2
  -3   1   8 0.96337 1.12059   2
  -1   1   8 66.4472 1.85055   2
   1   1   8 94.8130 2.15870   2
  -6   2   8 2.41922 1.06276   2
  -4   2   8 99.0119 2.41169   2
  -2   2   8 18.8917 1.26137   2
   0   2   8 76.2485 2.07095   2
   2   2   8 76.4258 2.13373   2
   1   9   6 201.245 3.49977  -3
  -5   3   8 201.245 3.49977  -1
   4   6   5 201.245 3.49977   2
   4   6   5 186.937 4.14760  -3
  -5   3   8 186.937 4.14760  -1
   1   9   6 186.937 4.14760   2
   0   6   7 67.5166 2.65576  -3
  -3   3   8 67.5166 2.65576  -1
   3   3   6 67.5166 2.65576   2
   3   3   6 66.8584 2.36417  -3
  -3   3   8 66.8584 2.36417  -1
   0   6   7 66.8584 2.36417   2
  -1   3   8 22.4952 2.12643  -3
  -1   3   8 22.4952 2.12643  -1
   2   0   7 22.4952 2.12643   2
   2   0   7 15.4522 1.93993  -3
  -1   3   8 15.4522 1.93993  -1
  -1   3   8 15.4522 1.93993   2
   1   3   8 4.99808 1.97818  -3
   1   3   8 4.99808 1.97818  -1
  -2   0   9 4.99808 1.97818   2
  -2   0   9 -0.3163 2.08810  -3
   1   3   8 -0.3163 2.08810  -1
   1   3   8 -0.3163 2.08810   2
  -4   4   8 25.0255 1.58903   2
  -2   4   8 49.7326 1.89967   2
   0   4   8 56.4522 1.80787   2
  -5   5   8 113.823 2.52907   2
  -3   5   8 3.04010 1.21402   2
  -1   5   8 40.3052 1.77921   2
   1   5   8 76.9281 2.16816   2
   5   3   5 714.557 10.2187  -3
  -4   6   8 714.557 10.2187  -1
  -1   9   7 714.557 10.2187   2
  -1   9   7 727.748 8.59049  -3
  -4   6   8 727.748 8.59049  -1
   5   3   5 727.748 8.59049   2
   4   0   6 163.910 4.07961  -3
  -2   6   8 163.910 4.07961  -1
  -2   6   8 163.910 4.07961   2
  -2   6   8 174.137 3.73940  -3
  -2   6   8 174.137 3.73940  -1
   4   0   6 174.137 3.73940   2
  -3   3   9 362.461 5.59015  -3
   0   6   8 362.461 5.59015  -1
   3   3   7 362.461 5.59015   2
   3   3   7 343.759 6.89531  -3
   0   6   8 343.759 6.89531  -1
  -3   3   9 343.759 6.89531   2
  -3   7   8 2.07557 1.11844   2
  -1   7   8 57.2123 2.11931   2
  -2   8   8 14.5426 1.52132   2
   2   6   7 25.8589 2.15022  -3
  -4   0   9 25.8589 2.15022  -1
   2   6   7 25.8589 2.15022   2
   1   3   8 2.89832 1.97626  -3
  -2   0   9 2.89832 1.97626  -1
   1   3   8 2.89832 1.97626   2
   0   0   9 6.77000 2.75055  -3
   0   0   9 6.77000 2.75055  -1
   0   0   9 6.77000 2.75055   2
  -5   1   9 23.1909 1.64305   2
  -3   1   9 46.3166 1.91389   2
  -1   1   9 95.5082 2.23506   2
  -4   2   9 72.9454 2.44286   2
  -2   2   9 84.1921 2.10948   2
   0   2   9 65.0243 2.35263   2
   3   3   7 340.535 5.80399  -3
  -3   3   9 340.535 5.80399  -1
   0   6   8 340.535 5.80399   2
   0   6   8 353.664 5.91170  -3
  -3   3   9 353.664 5.91170  -1
   3   3   7 353.664 5.91170   2
   2   0   8 303.291 5.69345  -3
  -1   3   9 303.291 5.69345  -1
  -1   3   9 303.291 5.69345   2
  -1   3   9 340.038 5.42646  -3
  -1   3   9 340.038 5.42646  -1
   2   0   8 340.038 5.42646   2
  -4   4   9 85.6625 4.68332   2
  -2   4   9 73.6875 2.22729   2
   0   0   0    0.00    0.00   0
;

#=======================================================================

# 11. STRUCTURE-FACTOR LIST

loop_
 _refln_index_h
 _refln_index_k
 _refln_index_l
 _refln_F_squared_calc
 _refln_F_squared_meas
 _refln_F_squared_sigma
 _refln_observed_status
   2   0   0  1460.56  1877.82     9.77 o
   4   0   0 12074.80 12318.40    59.77 o
   6   0   0  2695.78  2929.69    18.42 o
   8   0   0   485.35   486.46     7.89 o
   1   1   0    50.64   130.07     1.88 o
   3   1   0    36.77    62.41     2.26 o
   5   1   0  1346.43  1478.19    11.65 o
   7   1   0   361.03   316.92     7.14 o
   0   2   0    17.00    88.72     2.26 o
   2   2   0    37.83    30.45     1.88 o
   4   2   0   547.76   520.68     5.26 o
   6   2   0   390.98   429.70     6.39 o
   8   2   0   255.03   289.85    33.46 o
   1   3   0 13918.30 13841.70    45.86 o
   3   3   0  2803.88  2851.87    10.53 o
   5   3   0    65.68    52.63     2.26 o
   7   3   0    31.84    51.50     3.01 o
   0   4   0   863.11   646.99     8.27 o
   2   4   0   403.53   462.40     4.89 o
   4   4   0    30.10    58.27     3.01 o
   6   4   0   506.96   598.12     7.52 o
   1   5   0    25.22    84.21     2.63 o
   3   5   0   112.07   130.07     3.76 o
   5   5   0  1174.12  1179.70    10.53 o
   7   5   0   568.12   482.71     7.52 o
   0   6   0 36192.10 36315.30   183.08 o
   2   6   0   429.57   487.97     3.38 o
   4   6   0  6992.69  7027.81    26.69 o
   6   6   0  1784.33  1945.86    10.53 o
   1   7   0    69.14    77.82     3.38 o
   3   7   0    56.54    74.81     3.01 o
   5   7   0   638.50   816.16     9.40 o
   7   7   0    97.35   157.52    33.08 o
   0   8   0   299.65   351.13     7.89 o
   2   8   0   179.86   186.84     4.89 o
   4   8   0   713.06   675.19     8.27 o
   6   8   0   158.61   188.72    35.34 o
   1   9   0  3319.74  3303.00    13.16 o
   3   9   0  1078.78  1099.62     6.39 o
   5   9   0    14.43     6.77     2.63 <
   0  10   0   681.29   659.77    12.03 o
   2  10   0   959.37   926.69    10.90 o
   4  10   0    77.39    82.71     5.26 o
   1  11   0    79.24    81.95     5.26 o
   3  11   0    57.28    78.95     4.89 o
   5  11   0   469.39   439.47     8.27 o
   0  12   0  7655.84  7573.29    37.59 o
   2  12   0   101.60    98.50     3.38 o
   4  12   0  1876.99  1734.21    10.53 o
   1  13   0    99.93   210.15    15.04 o
   3  13   0    61.10    45.86    26.69 <
   0  14   0   220.94   218.80    15.04 o
   2  14   0   117.79   151.13     7.14 o
  -8   0   1    41.60    33.83     4.51 o
  -6   0   1   806.58   810.15     7.89 o
  -4   0   1  5957.95  5996.98    31.20 o
  -2   0   1 13959.30 13841.70    65.04 o
   0   0   1  7777.81  7863.14    24.81 o
   2   0   1   302.26   458.65     3.01 o
   4   0   1    18.04    36.09     2.63 o
   6   0   1    65.12    75.19     4.14 o
  -7   1   1   108.33   148.87    27.44 o
  -5   1   1    17.17    34.21     2.63 o
  -3   1   1   103.53   107.89     2.26 o
  -1   1   1   123.83   148.12     1.88 o
   1   1   1   629.06   511.28     3.38 o
   3   1   1  1345.04  1337.59     9.02 o
   5   1   1   691.05   657.52     7.14 o
   7   1   1   566.01   595.11     9.02 o
  -8   2   1   611.97   804.51    40.98 o
  -6   2   1   208.86   211.65     4.89 o
  -4   2   1   527.05   607.89     5.64 o
  -2   2   1   483.04   383.83     3.76 o
   0   2   1   381.04   324.81     2.63 o
   2   2   1  2105.31  1838.34    10.15 o
   4   2   1   928.33   945.11     7.89 o
   6   2   1  1216.83  1180.45    11.28 o
  -7   3   1  2741.58  2638.72    12.78 o
  -5   3   1   260.47   285.71     3.01 o
  -3   3   1 35533.50 36315.30   129.70 o
  -1   3   1  1477.40  1877.82     6.77 o
   1   3   1 28293.70 30748.80   105.26 o
   3   3   1  7382.77  7398.11    25.94 o
   5   3   1  2449.40  2451.12    10.90 o
   7   3   1  1482.48  1415.03     9.02 o
  -8   4   1   447.93   524.06     9.40 o
  -6   4   1   141.60   124.44     4.51 o
  -4   4   1   312.06   381.58     4.89 o
  -2   4   1   333.20   253.76     3.38 o
   0   4   1   279.38   239.47     3.38 o
   2   4   1  1408.81  1335.34     9.40 o
   4   4   1   448.11   451.88     5.26 o
   6   4   1  1099.09  1156.39    10.53 o
  -7   5   1   290.72   505.26    18.05 o
  -5   5   1    68.34    81.95     3.76 o
  -3   5   1   185.77   220.30     4.14 o
  -1   5   1   198.53   170.30     3.38 o
   1   5   1  1515.91  1413.53    10.53 o
   3   5   1   517.14   518.04     5.64 o
   5   5   1   993.44   841.73     8.27 o
   7   5   1   373.15   399.62     7.14 o
  -6   6   1   616.58   624.81     5.26 o
  -4   6   1  3222.83  3303.00    13.16 o
  -2   6   1  6212.61  5996.98    22.18 o
   0   6   1  2744.99  2851.87    10.53 o
   2   6   1    93.03   136.84     1.88 o
   4   6   1    26.47    32.33     2.26 o
   6   6   1    98.53   107.89     3.38 o
  -7   7   1     5.84     3.38    18.42 <
  -5   7   1   302.84   490.98    13.53 o
  -3   7   1   436.57   360.15     5.64 o
  -1   7   1   904.17   889.85     7.89 o
   1   7   1   124.87   137.59     4.14 o
   3   7   1  1247.25  1328.19    11.28 o
   5   7   1   463.16   438.35     7.14 o
  -6   8   1   176.44   221.05     6.02 o
  -4   8   1   531.17   493.23     6.77 o
  -2   8   1   119.57   135.34     4.51 o
   0   8   1   120.35   159.77     4.89 o
   2   8   1   775.72   760.53     8.65 o
   4   8   1   838.48   742.10     8.65 o
   6   8   1   670.17   601.88     9.77 o
  -5   9   1    93.33    98.50     3.38 o
  -3   9   1 11642.70 11847.00    41.35 o
  -1   9   1   267.56   285.71     3.01 o
   1   9   1  7045.34  7027.81    26.69 o
   3   9   1  2947.86  3049.62    13.91 o
   5   9   1   877.26   860.15     6.77 o
  -6  10   1    90.70    88.72     4.89 o
  -4  10   1   153.66   161.65     5.26 o
  -2  10   1   190.19   207.14     6.02 o
   0  10   1   134.81   159.77     5.64 o
   2  10   1   355.01   416.17     7.89 o
   4  10   1   129.42   106.77     5.64 o
  -5  11   1   117.36   227.44    17.67 o
  -3  11   1   323.54   266.92     6.77 o
  -1  11   1   179.93   214.66     6.39 o
   1  11   1   771.44   851.13    11.65 o
   3  11   1   139.24   148.12     6.39 o
   5  11   1   741.62   603.01    10.15 o
  -4  12   1   776.15   792.10     6.02 o
  -2  12   1  1551.47  1607.89     9.02 o
   0  12   1   613.83   624.81     5.26 o
   2  12   1     5.91     6.77     2.63 <
   4  12   1    24.37    28.57     3.38 o
  -3  13   1   245.73   278.95    15.41 o
  -1  13   1   961.39   897.37    12.41 o
   1  13   1   238.97   234.96     8.27 o
   3  13   1   615.88   763.91    48.12 o
  -2  14   1     9.20    21.05     4.51 o
   0  14   1    35.91    47.37     4.89 o
   2  14   1   172.42   214.66     8.27 o
  -8   0   2    40.88    34.59     4.51 o
  -6   0   2 11140.40 11847.00    58.65 o
  -4   0   2   427.57   487.97     4.51 o
  -2   0   2 28186.20 30748.80   148.87 o
   0   0   2 19886.70 19058.20    74.81 o
   2   0   2  9604.41 10005.20    40.98 o
   4   0   2  5206.09  5201.49    28.57 o
   6   0   2  2350.11  2343.98    18.42 o
  -7   1   2   562.78   487.97    27.82 o
  -5   1   2   473.99   438.35     6.02 o
  -3   1   2  1174.25  1163.53     7.52 o
  -1   1   2  1006.57   954.89     6.02 o
   1   1   2  1969.66  2018.04    11.28 o
   3   1   2  2232.09  2193.23    13.91 o
   5   1   2   535.41   553.76     7.89 o
   7   1   2   462.11   439.85     9.02 o
  -8   2   2     2.40    58.65    19.17 o
  -6   2   2   276.17   284.59     5.26 o
  -4   2   2    26.40    25.56     2.26 o
  -2   2   2  1267.43  1126.31     7.89 o
   0   2   2  1642.78  1684.96     9.02 o
   2   2   2  2273.24  2245.11    12.78 o
   4   2   2  1065.90  1100.75     9.77 o
   6   2   2   233.14   215.04     6.39 o
  -7   3   2  1468.81  1607.89     9.02 o
  -5   3   2  3136.66  3303.00    13.16 o
  -3   3   2  2699.65  2851.87    10.53 o
  -1   3   2   326.46   458.65     2.26 o
   1   3   2    11.28     8.27     1.13 o
   3   3   2    66.36    50.38     1.50 o
   5   3   2     8.66    12.78     2.26 o
   7   3   2    62.54    68.80     3.38 o
  -8   4   2    28.78    64.29    25.19 <
  -6   4   2   208.75   178.95     4.51 o
  -4   4   2   204.56   215.04     4.14 o
  -2   4   2   129.80   122.18     3.01 o
   0   4   2  2510.08  2201.88    13.16 o
   2   4   2  1407.63  1412.40     9.02 o
   4   4   2  1120.86  1189.47     9.40 o
   6   4   2   104.96   125.56     5.26 o
  -7   5   2   678.81   587.22     8.27 o
  -5   5   2   392.01   413.16     6.02 o
  -3   5   2   866.22   840.60     6.77 o
  -1   5   2   702.44   751.13     6.77 o
   1   5   2  1435.97  1552.63    10.90 o
   3   5   2  1627.06  1528.94    11.65 o
   5   5   2   785.11   750.38     8.27 o
  -6   6   2  7130.64  7573.29    26.69 o
  -4   6   2   270.04   285.71     3.01 o
  -2   6   2 12038.80 12318.40    42.11 o
   0   6   2  7505.12  7398.11    25.94 o
   2   6   2  4477.80  4602.62    15.79 o
   4   6   2  3540.94  3531.57    14.66 o
   6   6   2  1504.91  1508.64     9.02 o
  -7   7   2   253.32   172.93    19.92 o
  -5   7   2   316.46   287.59     5.64 o
  -3   7   2   514.79   551.13     7.14 o
  -1   7   2   315.42   283.46     4.89 o
   1   7   2   769.98   732.33     7.89 o
   3   7   2  1258.92  1332.70    11.65 o
   5   7   2   153.01   178.95     6.02 o
  -6   8   2   331.98   388.72    33.08 o
  -4   8   2   163.73   196.62     5.26 o
  -2   8   2  1101.78  1159.40    10.53 o
   0   8   2   382.39   402.26     6.39 o
   2   8   2  1747.23  1739.09    15.04 o
   4   8   2   510.79   460.90     7.89 o
   6   8   2   334.82   299.25     7.89 o
  -5   9   2  1470.43  1607.89     9.02 o
  -3   9   2   826.85   810.15     5.64 o
  -1   9   2    57.36    52.63     2.26 o
   1   9   2    21.67    32.33     2.26 o
   3   9   2   158.61   162.41     3.01 o
   5   9   2    17.80    32.71     3.01 o
  -6  10   2   114.65   122.93    31.95 o
  -4  10   2   593.45   509.77    14.66 o
  -2  10   2   161.66   173.68     5.64 o
   0  10   2  1433.42  1489.09    15.41 o
   2  10   2   935.23   796.24    10.53 o
   4  10   2   657.48   689.85    10.15 o
  -5  11   2   134.15   119.17    14.29 o
  -3  11   2   357.86   335.71     6.77 o
  -1  11   2   220.20   266.17     7.14 o
   1  11   2   581.15   584.21     9.77 o
   3  11   2   566.79   498.12     9.40 o
  -4  12   2    43.75    34.59     3.01 o
  -2  12   2  2810.69  2638.72    12.78 o
   0  12   2  1959.81  1945.86    10.53 o
   2  12   2   896.73   860.15     6.77 o
  -3  13   2   156.42   132.33    13.53 o
  -1  13   2    72.29    89.85     6.77 o
   1  13   2   224.06   222.93    18.05 o
  -2  14   2   401.54   427.44    16.92 o
   0  14   2    86.03    53.01    12.03 o
  -8   0   3   657.57   792.10     8.65 o
  -6   0   3  1071.65  1099.62     9.02 o
  -4   0   3   115.88   136.84     3.01 o
  -2   0   3    10.44     8.27     1.50 o
   0   0   3    18.81    30.83     1.50 o
   2   0   3    76.64    72.93     2.26 o
   4   0   3   277.20   285.34     4.51 o
   6   0   3   604.05   615.41     8.65 o
  -7   1   3     7.34    18.42     3.76 o
  -5   1   3   275.45   333.46     6.77 o
  -3   1   3  1320.20  1318.79     8.65 o
  -1   1   3  2331.68  2388.34    13.53 o
   1   1   3  2055.44  2037.59    11.65 o
   3   1   3   485.69   478.95     5.64 o
   5   1   3   134.43   165.79     5.26 o
  -8   2   3   235.01   299.25    22.93 o
  -6   2   3   953.61   976.69    11.28 o
  -4   2   3   298.63   288.72     4.89 o
  -2   2   3  2618.56  2502.25    15.04 o
   0   2   3  2550.68  2570.67    13.53 o
   2   2   3  1116.61  1152.63     7.89 o
   4   2   3   676.63   656.39     7.52 o
   6   2   3    77.88   106.39     5.64 o
  -7   3   3    94.85    98.50     3.38 o
  -5   3   3  6953.50  7027.81    26.69 o
  -3   3   3  7216.83  7398.11    25.94 o
  -1   3   3  9554.15 10005.20    28.95 o
   1   3   3  8691.01  8566.90    25.19 o
   3   3   3  6678.63  6616.90    22.56 o
   5   3   3   658.09   658.65     5.64 o
  -8   4   3   222.41   175.94    16.54 o
  -6   4   3   707.40   682.71    26.69 o
  -4   4   3    92.84   127.44     3.76 o
  -2   4   3  2137.66  2124.43    13.16 o
   0   4   3  1869.86  1901.88    11.28 o
   2   4   3   643.69   663.16     6.02 o
   4   4   3   518.86   545.11     7.14 o
   6   4   3    38.79    56.39     4.51 o
  -7   5   3    44.27   162.41    30.08 o
  -5   5   3   681.86   721.80     7.52 o
  -3   5   3   623.44   645.86     6.77 o
  -1   5   3  2503.69  2541.72    15.41 o
   1   5   3  1327.27  1309.77    10.53 o
   3   5   3   743.80   699.25     7.52 o
   5   5   3     8.10    19.17     3.38 o
  -6   6   3   668.58   624.81     5.26 o
  -4   6   3    73.09    52.63     2.26 o
  -2   6   3    33.27    36.09     1.88 o
   0   6   3    60.37    50.38     1.50 o
   2   6   3    30.81    24.44     2.26 o
   4   6   3   125.71   107.89     3.01 o
   6   6   3   494.06   535.34     5.64 o
  -7   7   3   123.18   164.29    26.32 o
  -5   7   3     4.77    18.42     3.01 o
  -3   7   3  1239.31  1303.76    12.78 o
  -1   7   3  1253.19  1215.04    11.65 o
   1   7   3  1418.29  1432.70    10.90 o
   3   7   3   374.04   370.30     6.39 o
   5   7   3   299.08   269.55     7.89 o
  -6   8   3   637.48   683.46    35.34 o
  -4   8   3   342.26   302.63     7.52 o
  -2   8   3  1009.91  1026.69    11.65 o
   0   8   3  1220.05  1233.08    10.53 o
   2   8   3   770.41   721.80     7.89 o
   4   8   3   389.14   359.40     8.27 o
  -5   9   3  2742.78  2638.72    12.78 o
  -3   9   3  2792.11  2929.69    12.78 o
  -1   9   3  2431.32  2451.12    10.90 o
   1   9   3  3621.32  3531.57    14.66 o
   3   9   3  2483.57  2482.33    10.90 o
   5   9   3   274.80   265.79     4.51 o
  -6  10   3   268.69   227.82    20.68 o
  -4  10   3    17.74    78.20    13.91 o
  -2  10   3   740.28   834.59    11.28 o
   0  10   3   703.99   678.57     9.40 o
   2  10   3   212.00   216.92     6.39 o
   4  10   3   218.61   273.31     7.89 o
  -5  11   3   454.26   445.49     9.40 o
  -3  11   3   222.26   224.81     7.52 o
  -1  11   3  1316.59  1393.23    13.91 o
   1  11   3   456.57   399.62     9.02 o
   3  11   3   549.00   514.28     8.65 o
  -4  12   3    39.66    33.83     3.01 o
  -2  12   3    41.56    51.50     3.01 o
   0  12   3    98.84   107.89     3.38 o
   2  12   3    12.26    32.71     3.01 o
  -3  13   3   645.86   827.82    27.44 o
  -1  13   3   751.48   618.04    10.90 o
   1  13   3   691.08   723.31    12.41 o
  -8   0   4  1846.32  1734.21    14.66 o
  -6   0   4  2665.83  3049.62    19.55 o
  -4   0   4  4464.57  4602.62    22.56 o
  -2   0   4  8570.87  8566.90    35.71 o
   0   0   4 12592.60 12824.40    50.75 o
   2   0   4  1690.15  1694.36    10.15 o
   4   0   4  7666.79  7477.43    41.73 o
   6   0   4    59.40    60.15     6.02 o
  -7   1   4   128.09   113.53     5.64 o
  -5   1   4  1747.67  1780.45    13.91 o
  -3   1   4  1451.29  1515.41    10.90 o
  -1   1   4  1529.10  1475.56    10.15 o
   1   1   4   496.80   462.03     4.89 o
   3   1   4     7.79     6.77     3.01 <
   5   1   4   484.90   466.54     8.27 o
  -8   2   4   219.46   175.94    13.91 o
  -6   2   4   501.59   481.95     7.89 o
  -4   2   4  1288.54  1240.60    10.15 o
  -2   2   4  1731.58  1722.18    11.65 o
   0   2   4  1002.60   965.41     7.89 o
   2   2   4    86.52   105.64     3.38 o
   4   2   4   141.37   136.47     5.26 o
   6   2   4    91.83    82.71     5.64 o
  -7   3   4     5.92     6.77     2.63 <
  -5   3   4    12.46    32.33     2.26 o
  -3   3   4    56.05    50.38     1.50 o
  -1   3   4    65.74    72.93     1.50 o
   1   3   4   584.92   598.87     3.38 o
   3   3   4  1321.50  1232.33     6.77 o
   5   3   4   705.87   707.52     6.02 o
  -8   4   4    71.48   107.89     6.02 o
  -6   4   4   551.74   586.84     7.52 o
  -4   4   4   738.36   758.65     7.89 o
  -2   4   4  1532.39  1569.17    12.41 o
   0   4   4   592.10   589.85     5.64 o
   2   4   4   460.19   413.16     5.26 o
   4   4   4    45.76    44.36     3.76 o
  -7   5   4   268.09   225.19     6.77 o
  -5   5   4  1240.79  1260.90    11.65 o
  -3   5   4  1496.24  1453.76    11.28 o
  -1   5   4  1102.21  1052.63     8.65 o
   1   5   4   396.33   379.70     5.64 o
   3   5   4    23.10    24.06     3.01 o
   5   5   4   559.41   538.34     9.02 o
  -6   6   4  1718.76  1945.86    10.53 o
  -4   6   4  2415.61  2451.12    10.90 o
  -2   6   4  5223.73  5201.49    20.30 o
   0   6   4  6618.88  6616.90    22.56 o
   2   6   4  1104.19  1148.87     6.39 o
   4   6   4  5085.35  4875.55    20.30 o
  -7   7   4    16.23    26.32    17.29 <
  -5   7   4  1067.40  1169.92    13.16 o
  -3   7   4   682.76   658.27     8.65 o
  -1   7   4   754.97   810.90     7.89 o
   1   7   4   228.82   224.44     5.26 o
   3   7   4    82.40    88.72     4.89 o
   5   7   4   198.94   192.10     7.14 o
  -6   8   4   283.87   252.63     7.52 o
  -4   8   4  1211.04  1105.64    12.03 o
  -2   8   4   918.63   880.45    10.53 o
   0   8   4   946.56   956.01    10.15 o
   2   8   4    29.90    30.83     3.76 o
   4   8   4   202.88   206.39     7.52 o
  -5   9   4    43.87    51.50     3.01 o
  -3   9   4    78.65    75.19     3.01 o
  -1   9   4     4.02    12.78     2.26 o
   1   9   4   120.06   107.89     3.01 o
   3   9   4   732.75   751.50     6.39 o
  -4  10   4   534.05   525.56    10.15 o
  -2  10   4   878.49   918.42    12.41 o
   0  10   4   519.18   503.76     7.89 o
   2  10   4   619.62   550.38     9.77 o
  -5  11   4   430.61   523.68    16.92 o
  -3  11   4   818.78   746.24    11.28 o
  -1  11   4   399.79   372.93     7.89 o
   1  11   4   131.08   160.15     6.02 o
   3  11   4    17.58    26.32     4.51 o
  -4  12   4   473.95   486.46     5.64 o
  -2  12   4  1578.32  1415.03     9.02 o
   0  12   4  1525.94  1508.64     9.02 o
   2  12   4   289.90   265.79     4.51 o
  -1  13   4   242.08   289.85     7.89 o
  -8   0   5     2.73    28.57     4.89 o
  -6   0   5   141.30   162.41     4.14 o
  -4   0   5    29.78    24.44     3.01 o
  -2   0   5   575.96   598.87     4.51 o
   0   0   5  1991.46  1959.77    10.15 o
   2   0   5  1713.04  1750.75    11.28 o
   4   0   5   869.02   836.09     9.02 o
  -7   1   5   289.26   298.50     7.52 o
  -5   1   5  1008.97  1047.37     9.77 o
  -3   1   5   429.39   471.05     6.02 o
  -1   1   5   202.86   183.46     4.14 o
   1   1   5    86.50    94.36     3.38 o
   3   1   5   338.06   315.04     6.02 o
   5   1   5    61.29    55.26     5.26 o
  -8   2   5   712.53   725.56    24.81 o
  -6   2   5   831.35   741.73     9.40 o
  -4   2   5  1250.35  1164.28    10.90 o
  -2   2   5   305.65   302.63     4.51 o
   0   2   5   133.00   147.74     3.76 o
   2   2   5   393.75   369.92     5.26 o
   4   2   5    48.33    40.60     4.14 o
  -7   3   5   883.75   860.15     6.77 o
  -5   3   5  3421.71  3531.57    14.66 o
  -3   3   5  6486.60  6616.90    22.56 o
  -1   3   5  1681.44  1694.36     7.14 o
   1   3   5 12168.80 11981.60    39.10 o
   3   3   5   291.06   289.85     3.76 o
   5   3   5  2694.54  2624.43    13.91 o
  -6   4   5   458.98   439.10     7.89 o
  -4   4   5  1133.32  1197.74    12.41 o
  -2   4   5   173.03   173.31     4.51 o
   0   4   5   240.11   241.73     4.51 o
   2   4   5   215.73   198.12     4.89 o
   4   4   5   125.69   126.32     5.26 o
  -7   5   5   505.06   450.75     8.27 o
  -5   5   5   907.78   865.04     9.77 o
  -3   5   5   814.23   752.25     8.27 o
  -1   5   5    80.76    79.70     3.76 o
   1   5   5   344.38   327.44     6.02 o
   3   5   5   118.83   120.68     4.89 o
   5   5   5   127.62   133.08     6.39 o
  -6   6   5   117.91   107.89     3.38 o
  -4   6   5    14.23    12.78     2.26 o
  -2   6   5   277.80   285.34     3.38 o
   0   6   5  1282.54  1232.33     6.77 o
   2   6   5  1029.89   997.74     6.39 o
   4   6   5   711.28   705.26     6.39 o
  -7   7   5   164.12   179.32    16.92 o
  -5   7   5   632.77   682.71     9.77 o
  -3   7   5   290.63   301.88     7.14 o
  -1   7   5   582.86   533.46     7.14 o
   1   7   5    51.07    72.93     4.14 o
   3   7   5   602.96   566.92    10.15 o
  -6   8   5   769.64   636.47    10.53 o
  -4   8   5   610.29   540.98     9.40 o
  -2   8   5   223.59   225.94     6.39 o
   0   8   5    50.43    66.54     4.51 o
   2   8   5   300.13   270.68     6.77 o
   4   8   5    15.84    16.17     5.26 o
  -5   9   5  1492.82  1415.03     9.02 o
  -3   9   5  2275.42  2343.98    13.16 o
  -1   9   5   670.67   658.65     5.64 o
   1   9   5  5082.59  4875.55    20.30 o
   3   9   5    86.36    94.36     4.14 o
  -4  10   5   487.20   578.19     9.40 o
  -2  10   5    53.73    58.65     5.26 o
   0  10   5   208.89   211.28     6.77 o
   2  10   5    61.45    63.53     5.26 o
  -3  11   5   580.37   541.73    10.90 o
  -1  11   5    64.10    76.69     5.26 o
   1  11   5   266.22   268.42     7.89 o
  -2  12   5    56.81    68.80     3.38 o
   0  12   5   474.65   535.34     5.64 o
  -6   0   6  2353.55  2482.33    15.79 o
  -4   0   6  1078.41  1148.87     9.02 o
  -2   0   6 11943.10 11981.60    55.26 o
   0   0   6   515.78   536.47     5.64 o
   2   0   6  6109.50  6087.58    30.83 o
   4   0   6   696.90   626.32     8.65 o
  -7   1   6   730.94   682.33    10.15 o
  -5   1   6   176.41   188.35     5.64 o
  -3   1   6   548.71   564.28     7.14 o
  -1   1   6    81.76    92.11     4.14 o
   1   1   6   280.29   267.29     5.64 o
   3   1   6   264.66   255.26     6.02 o
  -6   2   6   289.70   274.44     6.39 o
  -4   2   6    88.19    86.84     5.26 o
  -2   2   6   385.65   375.56     6.02 o
   0   2   6   148.68   162.41     4.89 o
   2   2   6   201.16   182.71     5.26 o
   4   2   6    74.61    75.19     4.89 o
  -7   3   6    20.20    32.71     3.01 o
  -5   3   6    96.76   107.89     3.01 o
  -3   3   6  1270.69  1232.33     6.77 o
  -1   3   6  1702.68  1750.75     7.89 o
   1   3   6  1158.39  1127.07     6.77 o
   3   3   6   214.48   253.76     4.14 o
  -6   4   6    65.96    96.99     5.26 o
  -4   4   6   157.90   183.08     6.39 o
  -2   4   6    59.29    64.29     4.51 o
   0   4   6   602.56   543.98     8.27 o
   2   4   6    25.24    26.32     3.76 o
   4   4   6   217.37   218.42     6.77 o
  -7   5   6   553.46   468.42     8.65 o
  -5   5   6   252.54   235.71     6.39 o
  -3   5   6   407.52   403.76     7.89 o
  -1   5   6    72.63    61.65     4.14 o
   1   5   6   118.85   127.44     5.64 o
   3   5   6   298.30   268.42     6.39 o
  -6   6   6  1434.56  1508.64     9.02 o
  -4   6   6   652.69   658.65     5.64 o
  -2   6   6  7485.63  7477.43    29.70 o
   0   6   6   287.34   289.85     3.76 o
   2   6   6  4070.93  4010.14    16.54 o
  -5   7   6    58.53    68.80     5.26 o
  -3   7   6   390.27   390.98     8.65 o
  -1   7   6    55.83    62.78     4.89 o
   1   7   6   335.84   322.18     6.39 o
   3   7   6    98.62   113.91     5.64 o
  -6   8   6   412.11   344.74     8.65 o
  -4   8   6   116.57   130.07     6.39 o
  -2   8   6   490.19   464.29     9.40 o
   0   8   6    95.57    95.86     5.64 o
   2   8   6   261.57   243.23     7.52 o
  -5   9   6    58.47    68.80     3.38 o
  -3   9   6   584.52   615.41     6.02 o
  -1   9   6   707.34   707.52     6.02 o
   1   9   6   692.07   705.26     6.39 o
  -4  10   6   294.89   302.63     9.02 o
  -2  10   6    56.11    71.05     5.64 o
   0  10   6   740.68   682.33    10.53 o
  -3  11   6   203.93   197.74     8.65 o
  -1  11   6    31.26    35.34     4.51 o
  -6   0   7   734.53   751.50     9.02 o
  -4   0   7   955.66   997.74     9.02 o
  -2   0   7  1154.52  1127.07     9.40 o
   0   0   7   366.21   484.96     6.39 o
   2   0   7    51.94    71.43     4.51 o
  -7   1   7    56.18    78.57     5.26 o
  -5   1   7   277.99   281.95     6.77 o
  -3   1   7   134.53   141.73     5.26 o
  -1   1   7   189.02   160.15     5.26 o
   1   1   7   203.43   178.57     6.39 o
   3   1   7   149.54   185.71     6.39 o
  -6   2   7   493.29   477.07     8.27 o
  -4   2   7    71.85    84.96     4.89 o
  -2   2   7   523.21   491.73     7.89 o
   0   2   7   105.38    83.83     4.89 o
   2   2   7    94.61   121.43     5.64 o
  -7   3   7   267.59   265.79     4.51 o
  -5   3   7  4839.62  4875.55    20.30 o
  -3   3   7   278.49   289.85     3.76 o
  -1   3   7  6020.44  6087.58    21.81 o
   1   3   7  1129.29  1028.57     6.39 o
   3   3   7  1255.24  1294.73     9.40 o
  -6   4   7   402.15   357.14     8.27 o
  -4   4   7   108.42   116.17     5.64 o
  -2   4   7   584.75   527.82     8.65 o
   0   4   7    51.22    33.46     4.14 o
   2   4   7    87.31    83.08     5.26 o
  -5   5   7   493.01   486.84     9.02 o
  -3   5   7    40.76    42.86     4.89 o
  -1   5   7   444.96   400.00     8.27 o
   1   5   7    26.01    23.68     4.14 o
  -6   6   7   513.84   535.34     5.64 o
  -4   6   7   662.24   707.52     6.02 o
  -2   6   7   847.36   836.09     6.39 o
   0   6   7   216.06   253.76     4.14 o
   2   6   7    55.40    78.57     3.76 o
  -5   7   7    55.92    46.62     4.89 o
  -3   7   7   455.92   370.68     9.02 o
  -1   7   7     7.33    11.65     4.14 <
   1   7   7   380.77   325.94     7.89 o
  -4   8   7    21.26    28.57     5.64 o
  -2   8   7   287.27   267.67     8.65 o
   0   8   7    66.58    68.80     5.64 o
  -3   9   7    56.73    60.15     4.14 o
  -1   9   7  2634.10  2624.43    13.91 o
  -2  10   7   337.36   315.04     9.02 o
  -6   0   8    79.50    94.36     5.64 o
  -4   0   8  3960.45  4010.14    23.31 o
  -2   0   8  1090.63  1028.57     8.65 o
   0   0   8  1937.98  2017.67    16.54 o
   2   0   8  1237.74  1208.64    12.03 o
  -5   1   8   542.85   513.16     8.65 o
  -3   1   8     0.63     3.76     4.14 <
  -1   1   8   274.03   249.62     7.14 o
   1   1   8   314.42   356.39     8.27 o
  -6   2   8     4.23     9.02     4.14 <
  -4   2   8   393.19   372.18     9.02 o
  -2   2   8    67.67    71.05     4.89 o
   0   2   8   262.27   286.47     7.89 o
   2   2   8   246.49   287.22     7.89 o
  -5   3   8   730.18   705.26     6.39 o
  -3   3   8   207.83   253.76     4.14 o
  -1   3   8    53.42    71.43     3.01 o
   1   3   8     3.43     9.40     3.01 o
  -4   4   8   100.52    93.98     6.02 o
  -2   4   8   227.04   186.84     7.14 o
   0   4   8   161.70   212.41     6.77 o
  -5   5   8   448.51   427.82     9.40 o
  -3   5   8     5.65    11.28     4.51 <
  -1   5   8   169.64   151.50     6.77 o
   1   5   8   264.30   289.10     8.27 o
  -4   6   8  2591.87  2624.43    13.91 o
  -2   6   8   661.80   626.32     6.02 o
   0   6   8  1230.04  1294.73     9.40 o
  -3   7   8     0.45     7.89     4.14 <
  -1   7   8   228.86   215.04     7.89 o
  -2   8   8    40.34    54.51     5.64 o
  -4   0   9    67.07    78.57     5.26 o
  -2   0   9     3.96     9.40     4.51 <
   0   0   9     1.46    25.56     6.02 o
  -5   1   9    77.39    87.22     6.02 o
  -3   1   9   156.59   174.06     7.14 o
  -1   1   9   312.20   359.02     8.27 o
  -4   2   9   308.60   274.06     9.02 o
  -2   2   9   253.26   316.54     7.89 o
   0   2   9   231.64   244.36     9.02 o
  -3   3   9  1217.17  1294.73     9.40 o
  -1   3   9  1207.30  1208.64     8.27 o
  -4   4   9   335.10   322.18    17.67 o
  -2   4   9   220.74   277.07     8.27 o

loop_
 _twin_refln_datum_id
 _twin_refln_individual_id
 _twin_refln_index_h
 _twin_refln_index_k
 _twin_refln_index_l
 _twin_refln_F_squared_calc
 _twin_refln_F_squared_meas
 _twin_refln_F_squared_sigma
 _twin_refln_include_status
 ? ? ? ? ? ? ? ? ?
