# Supplementary material for: Crystal structure analysis of van der Waals layered phospho­rus chalcogenide CuVP2S6
Source: Acta Crystallogr B Struct Sci Cryst Eng Mater. 2025 Nov 12;81(Pt 6):565–71. doi: 10.1107/S2052520625008820 (PMC12786387; doi:10.1107/S2052520625008820)
Supplement: Supplementary file 2 [file b-81-00565-Isup2.hkl]

#
# h,k,l, Fc-squared, Fo-squared, sigma(Fo-squared) and status flag
#
data_I
_shelx_title                             '   '
_shelx_reFln_list_code                   4
_shelx_F_calc_maximum                    190.57
_exptl_crystal_F_000                     356
_reflns_d_resolution_high                0.7004

loop_
 _symmetry_equiv_pos_as_xyz
 'x, y, z'
 '-x, y, -z'
 'x+1/2, y+1/2, z'
 '-x+1/2, y+1/2, -z'

_cell_length_a                           5.9502(3)
_cell_length_b                           10.3126(5)
_cell_length_c                           6.6985(3)
_cell_angle_alpha                        90
_cell_angle_beta                         107.221(2)
_cell_angle_gamma                        90

_shelx_F_squared_multiplier              1.000

loop_
 _refln_index_h
 _refln_index_k
 _refln_index_l
 _refln_F_squared_calc
 _refln_F_squared_meas
 _refln_F_squared_sigma
 _refln_observed_status
   2   0   0  1460.56  1877.82     9.77 o
   4   0   0 12074.80 12318.40    59.77 o
   6   0   0  2695.78  2929.69    18.42 o
   8   0   0   485.35   486.46     7.89 o
   1   1   0    50.64   130.07     1.88 o
   3   1   0    36.77    62.41     2.26 o
   5   1   0  1346.43  1478.19    11.65 o
   7   1   0   361.03   316.92     7.14 o
   0   2   0    17.00    88.72     2.26 o
   2   2   0    37.83    30.45     1.88 o
   4   2   0   547.76   520.68     5.26 o
   6   2   0   390.98   429.70     6.39 o
   8   2   0   255.03   289.85    33.46 o
   1   3   0 13918.30 13841.70    45.86 o
   3   3   0  2803.88  2851.87    10.53 o
   5   3   0    65.68    52.63     2.26 o
   7   3   0    31.84    51.50     3.01 o
   0   4   0   863.11   646.99     8.27 o
   2   4   0   403.53   462.40     4.89 o
   4   4   0    30.10    58.27     3.01 o
   6   4   0   506.96   598.12     7.52 o
   1   5   0    25.22    84.21     2.63 o
   3   5   0   112.07   130.07     3.76 o
   5   5   0  1174.12  1179.70    10.53 o
   7   5   0   568.12   482.71     7.52 o
   0   6   0 36192.10 36315.30   183.08 o
   2   6   0   429.57   487.97     3.38 o
   4   6   0  6992.69  7027.81    26.69 o
   6   6   0  1784.33  1945.86    10.53 o
   1   7   0    69.14    77.82     3.38 o
   3   7   0    56.54    74.81     3.01 o
   5   7   0   638.50   816.16     9.40 o
   7   7   0    97.35   157.52    33.08 o
   0   8   0   299.65   351.13     7.89 o
   2   8   0   179.86   186.84     4.89 o
   4   8   0   713.06   675.19     8.27 o
   6   8   0   158.61   188.72    35.34 o
   1   9   0  3319.74  3303.00    13.16 o
   3   9   0  1078.78  1099.62     6.39 o
   5   9   0    14.43     6.77     2.63 <
   0  10   0   681.29   659.77    12.03 o
   2  10   0   959.37   926.69    10.90 o
   4  10   0    77.39    82.71     5.26 o
   1  11   0    79.24    81.95     5.26 o
   3  11   0    57.28    78.95     4.89 o
   5  11   0   469.39   439.47     8.27 o
   0  12   0  7655.84  7573.29    37.59 o
   2  12   0   101.60    98.50     3.38 o
   4  12   0  1876.99  1734.21    10.53 o
   1  13   0    99.93   210.15    15.04 o
   3  13   0    61.10    45.86    26.69 <
   0  14   0   220.94   218.80    15.04 o
   2  14   0   117.79   151.13     7.14 o
  -8   0   1    41.60    33.83     4.51 o
  -6   0   1   806.58   810.15     7.89 o
  -4   0   1  5957.95  5996.98    31.20 o
  -2   0   1 13959.30 13841.70    65.04 o
   0   0   1  7777.81  7863.14    24.81 o
   2   0   1   302.26   458.65     3.01 o
   4   0   1    18.04    36.09     2.63 o
   6   0   1    65.12    75.19     4.14 o
  -7   1   1   108.33   148.87    27.44 o
  -5   1   1    17.17    34.21     2.63 o
  -3   1   1   103.53   107.89     2.26 o
  -1   1   1   123.83   148.12     1.88 o
   1   1   1   629.06   511.28     3.38 o
   3   1   1  1345.04  1337.59     9.02 o
   5   1   1   691.05   657.52     7.14 o
   7   1   1   566.01   595.11     9.02 o
  -8   2   1   611.97   804.51    40.98 o
  -6   2   1   208.86   211.65     4.89 o
  -4   2   1   527.05   607.89     5.64 o
  -2   2   1   483.04   383.83     3.76 o
   0   2   1   381.04   324.81     2.63 o
   2   2   1  2105.31  1838.34    10.15 o
   4   2   1   928.33   945.11     7.89 o
   6   2   1  1216.83  1180.45    11.28 o
  -7   3   1  2741.58  2638.72    12.78 o
  -5   3   1   260.47   285.71     3.01 o
  -3   3   1 35533.50 36315.30   129.70 o
  -1   3   1  1477.40  1877.82     6.77 o
   1   3   1 28293.70 30748.80   105.26 o
   3   3   1  7382.77  7398.11    25.94 o
   5   3   1  2449.40  2451.12    10.90 o
   7   3   1  1482.48  1415.03     9.02 o
  -8   4   1   447.93   524.06     9.40 o
  -6   4   1   141.60   124.44     4.51 o
  -4   4   1   312.06   381.58     4.89 o
  -2   4   1   333.20   253.76     3.38 o
   0   4   1   279.38   239.47     3.38 o
   2   4   1  1408.81  1335.34     9.40 o
   4   4   1   448.11   451.88     5.26 o
   6   4   1  1099.09  1156.39    10.53 o
  -7   5   1   290.72   505.26    18.05 o
  -5   5   1    68.34    81.95     3.76 o
  -3   5   1   185.77   220.30     4.14 o
  -1   5   1   198.53   170.30     3.38 o
   1   5   1  1515.91  1413.53    10.53 o
   3   5   1   517.14   518.04     5.64 o
   5   5   1   993.44   841.73     8.27 o
   7   5   1   373.15   399.62     7.14 o
  -6   6   1   616.58   624.81     5.26 o
  -4   6   1  3222.83  3303.00    13.16 o
  -2   6   1  6212.61  5996.98    22.18 o
   0   6   1  2744.99  2851.87    10.53 o
   2   6   1    93.03   136.84     1.88 o
   4   6   1    26.47    32.33     2.26 o
   6   6   1    98.53   107.89     3.38 o
  -7   7   1     5.84     3.38    18.42 <
  -5   7   1   302.84   490.98    13.53 o
  -3   7   1   436.57   360.15     5.64 o
  -1   7   1   904.17   889.85     7.89 o
   1   7   1   124.87   137.59     4.14 o
   3   7   1  1247.25  1328.19    11.28 o
   5   7   1   463.16   438.35     7.14 o
  -6   8   1   176.44   221.05     6.02 o
  -4   8   1   531.17   493.23     6.77 o
  -2   8   1   119.57   135.34     4.51 o
   0   8   1   120.35   159.77     4.89 o
   2   8   1   775.72   760.53     8.65 o
   4   8   1   838.48   742.10     8.65 o
   6   8   1   670.17   601.88     9.77 o
  -5   9   1    93.33    98.50     3.38 o
  -3   9   1 11642.70 11847.00    41.35 o
  -1   9   1   267.56   285.71     3.01 o
   1   9   1  7045.34  7027.81    26.69 o
   3   9   1  2947.86  3049.62    13.91 o
   5   9   1   877.26   860.15     6.77 o
  -6  10   1    90.70    88.72     4.89 o
  -4  10   1   153.66   161.65     5.26 o
  -2  10   1   190.19   207.14     6.02 o
   0  10   1   134.81   159.77     5.64 o
   2  10   1   355.01   416.17     7.89 o
   4  10   1   129.42   106.77     5.64 o
  -5  11   1   117.36   227.44    17.67 o
  -3  11   1   323.54   266.92     6.77 o
  -1  11   1   179.93   214.66     6.39 o
   1  11   1   771.44   851.13    11.65 o
   3  11   1   139.24   148.12     6.39 o
   5  11   1   741.62   603.01    10.15 o
  -4  12   1   776.15   792.10     6.02 o
  -2  12   1  1551.47  1607.89     9.02 o
   0  12   1   613.83   624.81     5.26 o
   2  12   1     5.91     6.77     2.63 <
   4  12   1    24.37    28.57     3.38 o
  -3  13   1   245.73   278.95    15.41 o
  -1  13   1   961.39   897.37    12.41 o
   1  13   1   238.97   234.96     8.27 o
   3  13   1   615.88   763.91    48.12 o
  -2  14   1     9.20    21.05     4.51 o
   0  14   1    35.91    47.37     4.89 o
   2  14   1   172.42   214.66     8.27 o
  -8   0   2    40.88    34.59     4.51 o
  -6   0   2 11140.40 11847.00    58.65 o
  -4   0   2   427.57   487.97     4.51 o
  -2   0   2 28186.20 30748.80   148.87 o
   0   0   2 19886.70 19058.20    74.81 o
   2   0   2  9604.41 10005.20    40.98 o
   4   0   2  5206.09  5201.49    28.57 o
   6   0   2  2350.11  2343.98    18.42 o
  -7   1   2   562.78   487.97    27.82 o
  -5   1   2   473.99   438.35     6.02 o
  -3   1   2  1174.25  1163.53     7.52 o
  -1   1   2  1006.57   954.89     6.02 o
   1   1   2  1969.66  2018.04    11.28 o
   3   1   2  2232.09  2193.23    13.91 o
   5   1   2   535.41   553.76     7.89 o
   7   1   2   462.11   439.85     9.02 o
  -8   2   2     2.40    58.65    19.17 o
  -6   2   2   276.17   284.59     5.26 o
  -4   2   2    26.40    25.56     2.26 o
  -2   2   2  1267.43  1126.31     7.89 o
   0   2   2  1642.78  1684.96     9.02 o
   2   2   2  2273.24  2245.11    12.78 o
   4   2   2  1065.90  1100.75     9.77 o
   6   2   2   233.14   215.04     6.39 o
  -7   3   2  1468.81  1607.89     9.02 o
  -5   3   2  3136.66  3303.00    13.16 o
  -3   3   2  2699.65  2851.87    10.53 o
  -1   3   2   326.46   458.65     2.26 o
   1   3   2    11.28     8.27     1.13 o
   3   3   2    66.36    50.38     1.50 o
   5   3   2     8.66    12.78     2.26 o
   7   3   2    62.54    68.80     3.38 o
  -8   4   2    28.78    64.29    25.19 <
  -6   4   2   208.75   178.95     4.51 o
  -4   4   2   204.56   215.04     4.14 o
  -2   4   2   129.80   122.18     3.01 o
   0   4   2  2510.08  2201.88    13.16 o
   2   4   2  1407.63  1412.40     9.02 o
   4   4   2  1120.86  1189.47     9.40 o
   6   4   2   104.96   125.56     5.26 o
  -7   5   2   678.81   587.22     8.27 o
  -5   5   2   392.01   413.16     6.02 o
  -3   5   2   866.22   840.60     6.77 o
  -1   5   2   702.44   751.13     6.77 o
   1   5   2  1435.97  1552.63    10.90 o
   3   5   2  1627.06  1528.94    11.65 o
   5   5   2   785.11   750.38     8.27 o
  -6   6   2  7130.64  7573.29    26.69 o
  -4   6   2   270.04   285.71     3.01 o
  -2   6   2 12038.80 12318.40    42.11 o
   0   6   2  7505.12  7398.11    25.94 o
   2   6   2  4477.80  4602.62    15.79 o
   4   6   2  3540.94  3531.57    14.66 o
   6   6   2  1504.91  1508.64     9.02 o
  -7   7   2   253.32   172.93    19.92 o
  -5   7   2   316.46   287.59     5.64 o
  -3   7   2   514.79   551.13     7.14 o
  -1   7   2   315.42   283.46     4.89 o
   1   7   2   769.98   732.33     7.89 o
   3   7   2  1258.92  1332.70    11.65 o
   5   7   2   153.01   178.95     6.02 o
  -6   8   2   331.98   388.72    33.08 o
  -4   8   2   163.73   196.62     5.26 o
  -2   8   2  1101.78  1159.40    10.53 o
   0   8   2   382.39   402.26     6.39 o
   2   8   2  1747.23  1739.09    15.04 o
   4   8   2   510.79   460.90     7.89 o
   6   8   2   334.82   299.25     7.89 o
  -5   9   2  1470.43  1607.89     9.02 o
  -3   9   2   826.85   810.15     5.64 o
  -1   9   2    57.36    52.63     2.26 o
   1   9   2    21.67    32.33     2.26 o
   3   9   2   158.61   162.41     3.01 o
   5   9   2    17.80    32.71     3.01 o
  -6  10   2   114.65   122.93    31.95 o
  -4  10   2   593.45   509.77    14.66 o
  -2  10   2   161.66   173.68     5.64 o
   0  10   2  1433.42  1489.09    15.41 o
   2  10   2   935.23   796.24    10.53 o
   4  10   2   657.48   689.85    10.15 o
  -5  11   2   134.15   119.17    14.29 o
  -3  11   2   357.86   335.71     6.77 o
  -1  11   2   220.20   266.17     7.14 o
   1  11   2   581.15   584.21     9.77 o
   3  11   2   566.79   498.12     9.40 o
  -4  12   2    43.75    34.59     3.01 o
  -2  12   2  2810.69  2638.72    12.78 o
   0  12   2  1959.81  1945.86    10.53 o
   2  12   2   896.73   860.15     6.77 o
  -3  13   2   156.42   132.33    13.53 o
  -1  13   2    72.29    89.85     6.77 o
   1  13   2   224.06   222.93    18.05 o
  -2  14   2   401.54   427.44    16.92 o
   0  14   2    86.03    53.01    12.03 o
  -8   0   3   657.57   792.10     8.65 o
  -6   0   3  1071.65  1099.62     9.02 o
  -4   0   3   115.88   136.84     3.01 o
  -2   0   3    10.44     8.27     1.50 o
   0   0   3    18.81    30.83     1.50 o
   2   0   3    76.64    72.93     2.26 o
   4   0   3   277.20   285.34     4.51 o
   6   0   3   604.05   615.41     8.65 o
  -7   1   3     7.34    18.42     3.76 o
  -5   1   3   275.45   333.46     6.77 o
  -3   1   3  1320.20  1318.79     8.65 o
  -1   1   3  2331.68  2388.34    13.53 o
   1   1   3  2055.44  2037.59    11.65 o
   3   1   3   485.69   478.95     5.64 o
   5   1   3   134.43   165.79     5.26 o
  -8   2   3   235.01   299.25    22.93 o
  -6   2   3   953.61   976.69    11.28 o
  -4   2   3   298.63   288.72     4.89 o
  -2   2   3  2618.56  2502.25    15.04 o
   0   2   3  2550.68  2570.67    13.53 o
   2   2   3  1116.61  1152.63     7.89 o
   4   2   3   676.63   656.39     7.52 o
   6   2   3    77.88   106.39     5.64 o
  -7   3   3    94.85    98.50     3.38 o
  -5   3   3  6953.50  7027.81    26.69 o
  -3   3   3  7216.83  7398.11    25.94 o
  -1   3   3  9554.15 10005.20    28.95 o
   1   3   3  8691.01  8566.90    25.19 o
   3   3   3  6678.63  6616.90    22.56 o
   5   3   3   658.09   658.65     5.64 o
  -8   4   3   222.41   175.94    16.54 o
  -6   4   3   707.40   682.71    26.69 o
  -4   4   3    92.84   127.44     3.76 o
  -2   4   3  2137.66  2124.43    13.16 o
   0   4   3  1869.86  1901.88    11.28 o
   2   4   3   643.69   663.16     6.02 o
   4   4   3   518.86   545.11     7.14 o
   6   4   3    38.79    56.39     4.51 o
  -7   5   3    44.27   162.41    30.08 o
  -5   5   3   681.86   721.80     7.52 o
  -3   5   3   623.44   645.86     6.77 o
  -1   5   3  2503.69  2541.72    15.41 o
   1   5   3  1327.27  1309.77    10.53 o
   3   5   3   743.80   699.25     7.52 o
   5   5   3     8.10    19.17     3.38 o
  -6   6   3   668.58   624.81     5.26 o
  -4   6   3    73.09    52.63     2.26 o
  -2   6   3    33.27    36.09     1.88 o
   0   6   3    60.37    50.38     1.50 o
   2   6   3    30.81    24.44     2.26 o
   4   6   3   125.71   107.89     3.01 o
   6   6   3   494.06   535.34     5.64 o
  -7   7   3   123.18   164.29    26.32 o
  -5   7   3     4.77    18.42     3.01 o
  -3   7   3  1239.31  1303.76    12.78 o
  -1   7   3  1253.19  1215.04    11.65 o
   1   7   3  1418.29  1432.70    10.90 o
   3   7   3   374.04   370.30     6.39 o
   5   7   3   299.08   269.55     7.89 o
  -6   8   3   637.48   683.46    35.34 o
  -4   8   3   342.26   302.63     7.52 o
  -2   8   3  1009.91  1026.69    11.65 o
   0   8   3  1220.05  1233.08    10.53 o
   2   8   3   770.41   721.80     7.89 o
   4   8   3   389.14   359.40     8.27 o
  -5   9   3  2742.78  2638.72    12.78 o
  -3   9   3  2792.11  2929.69    12.78 o
  -1   9   3  2431.32  2451.12    10.90 o
   1   9   3  3621.32  3531.57    14.66 o
   3   9   3  2483.57  2482.33    10.90 o
   5   9   3   274.80   265.79     4.51 o
  -6  10   3   268.69   227.82    20.68 o
  -4  10   3    17.74    78.20    13.91 o
  -2  10   3   740.28   834.59    11.28 o
   0  10   3   703.99   678.57     9.40 o
   2  10   3   212.00   216.92     6.39 o
   4  10   3   218.61   273.31     7.89 o
  -5  11   3   454.26   445.49     9.40 o
  -3  11   3   222.26   224.81     7.52 o
  -1  11   3  1316.59  1393.23    13.91 o
   1  11   3   456.57   399.62     9.02 o
   3  11   3   549.00   514.28     8.65 o
  -4  12   3    39.66    33.83     3.01 o
  -2  12   3    41.56    51.50     3.01 o
   0  12   3    98.84   107.89     3.38 o
   2  12   3    12.26    32.71     3.01 o
  -3  13   3   645.86   827.82    27.44 o
  -1  13   3   751.48   618.04    10.90 o
   1  13   3   691.08   723.31    12.41 o
  -8   0   4  1846.32  1734.21    14.66 o
  -6   0   4  2665.83  3049.62    19.55 o
  -4   0   4  4464.57  4602.62    22.56 o
  -2   0   4  8570.87  8566.90    35.71 o
   0   0   4 12592.60 12824.40    50.75 o
   2   0   4  1690.15  1694.36    10.15 o
   4   0   4  7666.79  7477.43    41.73 o
   6   0   4    59.40    60.15     6.02 o
  -7   1   4   128.09   113.53     5.64 o
  -5   1   4  1747.67  1780.45    13.91 o
  -3   1   4  1451.29  1515.41    10.90 o
  -1   1   4  1529.10  1475.56    10.15 o
   1   1   4   496.80   462.03     4.89 o
   3   1   4     7.79     6.77     3.01 <
   5   1   4   484.90   466.54     8.27 o
  -8   2   4   219.46   175.94    13.91 o
  -6   2   4   501.59   481.95     7.89 o
  -4   2   4  1288.54  1240.60    10.15 o
  -2   2   4  1731.58  1722.18    11.65 o
   0   2   4  1002.60   965.41     7.89 o
   2   2   4    86.52   105.64     3.38 o
   4   2   4   141.37   136.47     5.26 o
   6   2   4    91.83    82.71     5.64 o
  -7   3   4     5.92     6.77     2.63 <
  -5   3   4    12.46    32.33     2.26 o
  -3   3   4    56.05    50.38     1.50 o
  -1   3   4    65.74    72.93     1.50 o
   1   3   4   584.92   598.87     3.38 o
   3   3   4  1321.50  1232.33     6.77 o
   5   3   4   705.87   707.52     6.02 o
  -8   4   4    71.48   107.89     6.02 o
  -6   4   4   551.74   586.84     7.52 o
  -4   4   4   738.36   758.65     7.89 o
  -2   4   4  1532.39  1569.17    12.41 o
   0   4   4   592.10   589.85     5.64 o
   2   4   4   460.19   413.16     5.26 o
   4   4   4    45.76    44.36     3.76 o
  -7   5   4   268.09   225.19     6.77 o
  -5   5   4  1240.79  1260.90    11.65 o
  -3   5   4  1496.24  1453.76    11.28 o
  -1   5   4  1102.21  1052.63     8.65 o
   1   5   4   396.33   379.70     5.64 o
   3   5   4    23.10    24.06     3.01 o
   5   5   4   559.41   538.34     9.02 o
  -6   6   4  1718.76  1945.86    10.53 o
  -4   6   4  2415.61  2451.12    10.90 o
  -2   6   4  5223.73  5201.49    20.30 o
   0   6   4  6618.88  6616.90    22.56 o
   2   6   4  1104.19  1148.87     6.39 o
   4   6   4  5085.35  4875.55    20.30 o
  -7   7   4    16.23    26.32    17.29 <
  -5   7   4  1067.40  1169.92    13.16 o
  -3   7   4   682.76   658.27     8.65 o
  -1   7   4   754.97   810.90     7.89 o
   1   7   4   228.82   224.44     5.26 o
   3   7   4    82.40    88.72     4.89 o
   5   7   4   198.94   192.10     7.14 o
  -6   8   4   283.87   252.63     7.52 o
  -4   8   4  1211.04  1105.64    12.03 o
  -2   8   4   918.63   880.45    10.53 o
   0   8   4   946.56   956.01    10.15 o
   2   8   4    29.90    30.83     3.76 o
   4   8   4   202.88   206.39     7.52 o
  -5   9   4    43.87    51.50     3.01 o
  -3   9   4    78.65    75.19     3.01 o
  -1   9   4     4.02    12.78     2.26 o
   1   9   4   120.06   107.89     3.01 o
   3   9   4   732.75   751.50     6.39 o
  -4  10   4   534.05   525.56    10.15 o
  -2  10   4   878.49   918.42    12.41 o
   0  10   4   519.18   503.76     7.89 o
   2  10   4   619.62   550.38     9.77 o
  -5  11   4   430.61   523.68    16.92 o
  -3  11   4   818.78   746.24    11.28 o
  -1  11   4   399.79   372.93     7.89 o
   1  11   4   131.08   160.15     6.02 o
   3  11   4    17.58    26.32     4.51 o
  -4  12   4   473.95   486.46     5.64 o
  -2  12   4  1578.32  1415.03     9.02 o
   0  12   4  1525.94  1508.64     9.02 o
   2  12   4   289.90   265.79     4.51 o
  -1  13   4   242.08   289.85     7.89 o
  -8   0   5     2.73    28.57     4.89 o
  -6   0   5   141.30   162.41     4.14 o
  -4   0   5    29.78    24.44     3.01 o
  -2   0   5   575.96   598.87     4.51 o
   0   0   5  1991.46  1959.77    10.15 o
   2   0   5  1713.04  1750.75    11.28 o
   4   0   5   869.02   836.09     9.02 o
  -7   1   5   289.26   298.50     7.52 o
  -5   1   5  1008.97  1047.37     9.77 o
  -3   1   5   429.39   471.05     6.02 o
  -1   1   5   202.86   183.46     4.14 o
   1   1   5    86.50    94.36     3.38 o
   3   1   5   338.06   315.04     6.02 o
   5   1   5    61.29    55.26     5.26 o
  -8   2   5   712.53   725.56    24.81 o
  -6   2   5   831.35   741.73     9.40 o
  -4   2   5  1250.35  1164.28    10.90 o
  -2   2   5   305.65   302.63     4.51 o
   0   2   5   133.00   147.74     3.76 o
   2   2   5   393.75   369.92     5.26 o
   4   2   5    48.33    40.60     4.14 o
  -7   3   5   883.75   860.15     6.77 o
  -5   3   5  3421.71  3531.57    14.66 o
  -3   3   5  6486.60  6616.90    22.56 o
  -1   3   5  1681.44  1694.36     7.14 o
   1   3   5 12168.80 11981.60    39.10 o
   3   3   5   291.06   289.85     3.76 o
   5   3   5  2694.54  2624.43    13.91 o
  -6   4   5   458.98   439.10     7.89 o
  -4   4   5  1133.32  1197.74    12.41 o
  -2   4   5   173.03   173.31     4.51 o
   0   4   5   240.11   241.73     4.51 o
   2   4   5   215.73   198.12     4.89 o
   4   4   5   125.69   126.32     5.26 o
  -7   5   5   505.06   450.75     8.27 o
  -5   5   5   907.78   865.04     9.77 o
  -3   5   5   814.23   752.25     8.27 o
  -1   5   5    80.76    79.70     3.76 o
   1   5   5   344.38   327.44     6.02 o
   3   5   5   118.83   120.68     4.89 o
   5   5   5   127.62   133.08     6.39 o
  -6   6   5   117.91   107.89     3.38 o
  -4   6   5    14.23    12.78     2.26 o
  -2   6   5   277.80   285.34     3.38 o
   0   6   5  1282.54  1232.33     6.77 o
   2   6   5  1029.89   997.74     6.39 o
   4   6   5   711.28   705.26     6.39 o
  -7   7   5   164.12   179.32    16.92 o
  -5   7   5   632.77   682.71     9.77 o
  -3   7   5   290.63   301.88     7.14 o
  -1   7   5   582.86   533.46     7.14 o
   1   7   5    51.07    72.93     4.14 o
   3   7   5   602.96   566.92    10.15 o
  -6   8   5   769.64   636.47    10.53 o
  -4   8   5   610.29   540.98     9.40 o
  -2   8   5   223.59   225.94     6.39 o
   0   8   5    50.43    66.54     4.51 o
   2   8   5   300.13   270.68     6.77 o
   4   8   5    15.84    16.17     5.26 o
  -5   9   5  1492.82  1415.03     9.02 o
  -3   9   5  2275.42  2343.98    13.16 o
  -1   9   5   670.67   658.65     5.64 o
   1   9   5  5082.59  4875.55    20.30 o
   3   9   5    86.36    94.36     4.14 o
  -4  10   5   487.20   578.19     9.40 o
  -2  10   5    53.73    58.65     5.26 o
   0  10   5   208.89   211.28     6.77 o
   2  10   5    61.45    63.53     5.26 o
  -3  11   5   580.37   541.73    10.90 o
  -1  11   5    64.10    76.69     5.26 o
   1  11   5   266.22   268.42     7.89 o
  -2  12   5    56.81    68.80     3.38 o
   0  12   5   474.65   535.34     5.64 o
  -6   0   6  2353.55  2482.33    15.79 o
  -4   0   6  1078.41  1148.87     9.02 o
  -2   0   6 11943.10 11981.60    55.26 o
   0   0   6   515.78   536.47     5.64 o
   2   0   6  6109.50  6087.58    30.83 o
   4   0   6   696.90   626.32     8.65 o
  -7   1   6   730.94   682.33    10.15 o
  -5   1   6   176.41   188.35     5.64 o
  -3   1   6   548.71   564.28     7.14 o
  -1   1   6    81.76    92.11     4.14 o
   1   1   6   280.29   267.29     5.64 o
   3   1   6   264.66   255.26     6.02 o
  -6   2   6   289.70   274.44     6.39 o
  -4   2   6    88.19    86.84     5.26 o
  -2   2   6   385.65   375.56     6.02 o
   0   2   6   148.68   162.41     4.89 o
   2   2   6   201.16   182.71     5.26 o
   4   2   6    74.61    75.19     4.89 o
  -7   3   6    20.20    32.71     3.01 o
  -5   3   6    96.76   107.89     3.01 o
  -3   3   6  1270.69  1232.33     6.77 o
  -1   3   6  1702.68  1750.75     7.89 o
   1   3   6  1158.39  1127.07     6.77 o
   3   3   6   214.48   253.76     4.14 o
  -6   4   6    65.96    96.99     5.26 o
  -4   4   6   157.90   183.08     6.39 o
  -2   4   6    59.29    64.29     4.51 o
   0   4   6   602.56   543.98     8.27 o
   2   4   6    25.24    26.32     3.76 o
   4   4   6   217.37   218.42     6.77 o
  -7   5   6   553.46   468.42     8.65 o
  -5   5   6   252.54   235.71     6.39 o
  -3   5   6   407.52   403.76     7.89 o
  -1   5   6    72.63    61.65     4.14 o
   1   5   6   118.85   127.44     5.64 o
   3   5   6   298.30   268.42     6.39 o
  -6   6   6  1434.56  1508.64     9.02 o
  -4   6   6   652.69   658.65     5.64 o
  -2   6   6  7485.63  7477.43    29.70 o
   0   6   6   287.34   289.85     3.76 o
   2   6   6  4070.93  4010.14    16.54 o
  -5   7   6    58.53    68.80     5.26 o
  -3   7   6   390.27   390.98     8.65 o
  -1   7   6    55.83    62.78     4.89 o
   1   7   6   335.84   322.18     6.39 o
   3   7   6    98.62   113.91     5.64 o
  -6   8   6   412.11   344.74     8.65 o
  -4   8   6   116.57   130.07     6.39 o
  -2   8   6   490.19   464.29     9.40 o
   0   8   6    95.57    95.86     5.64 o
   2   8   6   261.57   243.23     7.52 o
  -5   9   6    58.47    68.80     3.38 o
  -3   9   6   584.52   615.41     6.02 o
  -1   9   6   707.34   707.52     6.02 o
   1   9   6   692.07   705.26     6.39 o
  -4  10   6   294.89   302.63     9.02 o
  -2  10   6    56.11    71.05     5.64 o
   0  10   6   740.68   682.33    10.53 o
  -3  11   6   203.93   197.74     8.65 o
  -1  11   6    31.26    35.34     4.51 o
  -6   0   7   734.53   751.50     9.02 o
  -4   0   7   955.66   997.74     9.02 o
  -2   0   7  1154.52  1127.07     9.40 o
   0   0   7   366.21   484.96     6.39 o
   2   0   7    51.94    71.43     4.51 o
  -7   1   7    56.18    78.57     5.26 o
  -5   1   7   277.99   281.95     6.77 o
  -3   1   7   134.53   141.73     5.26 o
  -1   1   7   189.02   160.15     5.26 o
   1   1   7   203.43   178.57     6.39 o
   3   1   7   149.54   185.71     6.39 o
  -6   2   7   493.29   477.07     8.27 o
  -4   2   7    71.85    84.96     4.89 o
  -2   2   7   523.21   491.73     7.89 o
   0   2   7   105.38    83.83     4.89 o
   2   2   7    94.61   121.43     5.64 o
  -7   3   7   267.59   265.79     4.51 o
  -5   3   7  4839.62  4875.55    20.30 o
  -3   3   7   278.49   289.85     3.76 o
  -1   3   7  6020.44  6087.58    21.81 o
   1   3   7  1129.29  1028.57     6.39 o
   3   3   7  1255.24  1294.73     9.40 o
  -6   4   7   402.15   357.14     8.27 o
  -4   4   7   108.42   116.17     5.64 o
  -2   4   7   584.75   527.82     8.65 o
   0   4   7    51.22    33.46     4.14 o
   2   4   7    87.31    83.08     5.26 o
  -5   5   7   493.01   486.84     9.02 o
  -3   5   7    40.76    42.86     4.89 o
  -1   5   7   444.96   400.00     8.27 o
   1   5   7    26.01    23.68     4.14 o
  -6   6   7   513.84   535.34     5.64 o
  -4   6   7   662.24   707.52     6.02 o
  -2   6   7   847.36   836.09     6.39 o
   0   6   7   216.06   253.76     4.14 o
   2   6   7    55.40    78.57     3.76 o
  -5   7   7    55.92    46.62     4.89 o
  -3   7   7   455.92   370.68     9.02 o
  -1   7   7     7.33    11.65     4.14 <
   1   7   7   380.77   325.94     7.89 o
  -4   8   7    21.26    28.57     5.64 o
  -2   8   7   287.27   267.67     8.65 o
   0   8   7    66.58    68.80     5.64 o
  -3   9   7    56.73    60.15     4.14 o
  -1   9   7  2634.10  2624.43    13.91 o
  -2  10   7   337.36   315.04     9.02 o
  -6   0   8    79.50    94.36     5.64 o
  -4   0   8  3960.45  4010.14    23.31 o
  -2   0   8  1090.63  1028.57     8.65 o
   0   0   8  1937.98  2017.67    16.54 o
   2   0   8  1237.74  1208.64    12.03 o
  -5   1   8   542.85   513.16     8.65 o
  -3   1   8     0.63     3.76     4.14 <
  -1   1   8   274.03   249.62     7.14 o
   1   1   8   314.42   356.39     8.27 o
  -6   2   8     4.23     9.02     4.14 <
  -4   2   8   393.19   372.18     9.02 o
  -2   2   8    67.67    71.05     4.89 o
   0   2   8   262.27   286.47     7.89 o
   2   2   8   246.49   287.22     7.89 o
  -5   3   8   730.18   705.26     6.39 o
  -3   3   8   207.83   253.76     4.14 o
  -1   3   8    53.42    71.43     3.01 o
   1   3   8     3.43     9.40     3.01 o
  -4   4   8   100.52    93.98     6.02 o
  -2   4   8   227.04   186.84     7.14 o
   0   4   8   161.70   212.41     6.77 o
  -5   5   8   448.51   427.82     9.40 o
  -3   5   8     5.65    11.28     4.51 <
  -1   5   8   169.64   151.50     6.77 o
   1   5   8   264.30   289.10     8.27 o
  -4   6   8  2591.87  2624.43    13.91 o
  -2   6   8   661.80   626.32     6.02 o
   0   6   8  1230.04  1294.73     9.40 o
  -3   7   8     0.45     7.89     4.14 <
  -1   7   8   228.86   215.04     7.89 o
  -2   8   8    40.34    54.51     5.64 o
  -4   0   9    67.07    78.57     5.26 o
  -2   0   9     3.96     9.40     4.51 <
   0   0   9     1.46    25.56     6.02 o
  -5   1   9    77.39    87.22     6.02 o
  -3   1   9   156.59   174.06     7.14 o
  -1   1   9   312.20   359.02     8.27 o
  -4   2   9   308.60   274.06     9.02 o
  -2   2   9   253.26   316.54     7.89 o
   0   2   9   231.64   244.36     9.02 o
  -3   3   9  1217.17  1294.73     9.40 o
  -1   3   9  1207.30  1208.64     8.27 o
  -4   4   9   335.10   322.18    17.67 o
  -2   4   9   220.74   277.07     8.27 o
